# Supplementary material for: Biomarker Categorization in Transcriptomic Meta-Analysis by Concordant Patterns With Application to Pan-Cancer Studies
Source: Front Genet. 2021 Jul 2;12:651546. doi: 10.3389/fgene.2021.651546 (PMC8283696; doi:10.3389/fgene.2021.651546)
Supplement: Supplementary file 1 [file Table_1.xlsx]

## Sheet: Table S4-1, |w|=(0 1 1)
	pvalue	qvalue	DE_in_Set	DE_not_in_Set	NonDE_in_Set	NonDE_not_in_Set	Odds_Ratio	log_Odds_Ratio	Pathway_Size	match_gene
Reactome Degradation of the extracellular matrix	3.37e-05	0.0843	5	343	7	9545	19.88	2.99	12	MMP1/MMP7/FURIN/MMP11/MMP10
Oncogenic KRAS.PROSTATE_UP.V1_UP	0.000121	0.101	7	341	26	9526	7.52	2.018	33	THSD4/RARRES2/CFH/CBX4/MMP11/CX3CL1/CYP2R1
Reactome Signaling by NOTCH	0.000219	0.1369	10	338	63	9489	4.46	1.494	73	CCND1/FURIN/NCOR2/HDAC10/MIB2/HDAC5/TLE3/JAG2/ATP2A3/RFNG
Oncogenic AKT_UP.V1_DN	0.000574	0.2684	11	337	86	9466	3.59	1.279	97	PROM1/SLCO3A1/TPD52L1/RAMP1/SMARCD3/TNFRSF19/AQP5/PAQR7/FAS/GRAMD1A/HEBP1
GO:BP system development	0.000643	0.2684	26	322	346	9206	2.15	0.765	372	STMN3/IGFBP3/SGCE/NRP2/COMP/LMO4/AMOT/APLP1/IGFBP4/HDAC5/LAMA3/PDGFC/MLF1/VANGL2/WFS1/GSTP1/NAGLU/ABLIM1/TLE3/EYA2/MEF2D/ALDH5A1/JAG2/TAGLN/CLEC3B/IFRD1
GO:CC extracellular region	0.00113	0.4039	15	333	158	9394	2.68	0.985	173	CP/SGCE/COMP/MMP7/APLP1/IL32/VCAN/TFRC/PCSK1N/CFH/LAMA3/MMP11/LOXL1/CX3CL1/MMP10
GO:CC proteinaceous extracellular matrix	0.0017	0.407	7	341	43	9509	4.54	1.513	50	SGCE/COMP/APLP1/VCAN/LAMA3/MMP11/MMP10
GO:CC extracellular matrix	0.00191	0.407	7	341	44	9508	4.44	1.49	51	SGCE/COMP/APLP1/VCAN/LAMA3/MMP11/MMP10
GO:BP multicellular organismal development	0.00197	0.407	29	319	437	9115	1.9	0.64	466	STMN3/IGFBP3/SGCE/NRP2/COMP/LMO4/AMOT/APLP1/VCAN/CUX1/IGFBP4/HDAC5/LAMA3/MMP11/PDGFC/MLF1/VANGL2/WFS1/GSTP1/NAGLU/ABLIM1/TLE3/EYA2/MEF2D/ALDH5A1/JAG2/TAGLN/CLEC3B/IFRD1
GO:CC extracellular region part	0.00205	0.407	12	336	118	9434	2.86	1.049	130	CP/SGCE/COMP/MMP7/APLP1/IL32/VCAN/PCSK1N/CFH/LAMA3/MMP11/MMP10
GO:CC intrinsic component of membrane	0.00234	0.4183	31	317	484	9068	1.83	0.606	515	CA9/PROM1/SLC34A2/SLC7A2/SGCE/CXCR4/PALM/FADS2/ST14/TFRC/PTPRS/LBR/LYPD3/RAMP1/AMFR/CD24/ADCY3/IGSF8/CX3CL1/VANGL2/WFS1/PTPRK/AQP5/MUC1/FOLR1/PCDH7/JAG2/SLC12A9/TSPAN31/VAT1/LRP3
Oncogenic ESC_V6.5_UP_EARLY.V1_DN	0.00305	0.5021	10	338	92	9460	3.04	1.113	102	UBD/IGFBP3/NTN1/LOXL1/SMARCD3/S100A4/ANXA1/TAGLN/TNC/NUPR1
Oncogenic CAHOY_ASTROGLIAL	0.00329	0.5021	7	341	49	9503	3.98	1.382	56	CP/IGFBP3/FOXJ1/RHOD/ANXA1/FAS/TAGLN
GO:BP anatomical structure development	0.00409	0.522	27	321	419	9133	1.83	0.606	446	STMN3/IGFBP3/SGCE/NRP2/COMP/LMO4/AMOT/APLP1/IGFBP4/HDAC5/LAMA3/PDGFC/MLF1/VANGL2/WFS1/GSTP1/NAGLU/ABLIM1/TLE3/EYA2/MEF2D/ARFIP2/ALDH5A1/JAG2/TAGLN/CLEC3B/IFRD1
Oncogenic KRAS.PROSTATE_UP.V1_DN	0.00417	0.522	5	343	26	9526	5.34	1.675	31	IGFBP3/HBA2/MUC16/HLA-DMB/TAGLN
GO:CC intrinsic component of plasma membrane	0.00458	0.5455	21	327	300	9252	1.98	0.683	321	PROM1/SLC34A2/SLC7A2/SGCE/CXCR4/PALM/FADS2/ST14/TFRC/PTPRS/LYPD3/RAMP1/CD24/ADCY3/PTPRK/AQP5/MUC1/FOLR1/PCDH7/JAG2/TSPAN31
Oncogenic RAF_UP.V1_DN	0.00505	0.5618	11	337	116	9436	2.66	0.977	127	IGF1R/TMPRSS3/SLC7A2/CCND1/HSPB8/PCSK6/CELSR2/IGFBP4/PALLD/ABLIM1/PLS1
GO:BP muscle organ development	0.00516	0.5618	6	342	40	9512	4.17	1.428	46	IGFBP3/SGCE/HDAC5/MEF2D/TAGLN/IFRD1
Reactome Peptide ligand-binding receptors	0.0055	0.5681	5	343	28	9524	4.96	1.601	33	CXCR4/CX3CL1/ANXA1/HEBP1/NMU
Oncogenic LEF1_UP.V1_UP	0.00567	0.5681	9	339	85	9467	2.96	1.084	94	MFAP2/HBA2/CXCR4/TMEM47/PCSK1N/TMOD1/LOXL1/IGFBP6/S100A4
Reactome Signaling by NOTCH1	0.00638	0.5961	6	342	42	9510	3.97	1.379	48	NCOR2/HDAC10/MIB2/HDAC5/TLE3/JAG2
GO:BP organ development	0.00643	0.5961	18	330	250	9302	2.03	0.708	268	IGFBP3/SGCE/COMP/AMOT/APLP1/IGFBP4/HDAC5/LAMA3/MLF1/VANGL2/ABLIM1/TLE3/EYA2/MEF2D/JAG2/TAGLN/CLEC3B/IFRD1
GO:CC integral component of membrane	0.00691	0.6088	29	319	480	9072	1.72	0.541	509	CA9/PROM1/SLC34A2/SLC7A2/SGCE/CXCR4/PALM/FADS2/ST14/TFRC/PTPRS/LBR/RAMP1/AMFR/ADCY3/IGSF8/CX3CL1/VANGL2/WFS1/PTPRK/AQP5/MUC1/FOLR1/PCDH7/JAG2/SLC12A9/TSPAN31/VAT1/LRP3
GO:BP positive regulation of MAP kinase activity	0.00782	0.638	4	344	19	9533	5.83	1.764	23	MAP3K10/CXCR4/TPD52L1/CD24
Oncogenic E2F3_UP.V1_UP	0.00797	0.638	8	340	74	9478	3.01	1.103	82	EEF1A2/PEG10/HBA2/ZNF703/SLC27A3/MANEAL/LRRC45/SBK1
GO:CC membrane	0.00836	0.638	46	302	871	8681	1.52	0.417	917	CA9/PROM1/TMPRSS3/SLC34A2/SLC7A2/SGCE/CXCR4/PALM/EVL/MUC16/FADS2/CYB5R2/TMEM47/SDHD/ST14/TIMM8B/TFRC/PTPRS/LBR/LYPD3/RAMP1/AMFR/CD24/ATP5O/ABCG1/ADCY3/IGSF8/CX3CL1/BASP1/VANGL2/WFS1/PTPRK/AQP5/SEPT5/MUC1/FOLR1/STX16/PCDH7/ARFIP2/SORBS3/JAG2/SLC12A9/TSPAN31/PPAP2C/VAT1/LRP3
Oncogenic STK33_NOMO_DN	0.00854	0.638	10	338	108	9444	2.59	0.951	118	PPP1R1B/BEX2/TPD52L1/MFSD3/ST14/CD24/ADCY3/KLF5/PLS1/VAT1
GO:CC membrane part	0.00867	0.638	38	310	689	8863	1.58	0.455	727	CA9/PROM1/TMPRSS3/SLC34A2/SLC7A2/SGCE/CXCR4/PALM/EVL/MUC16/FADS2/ST14/TIMM8B/TFRC/PTPRS/LBR/LYPD3/RAMP1/AMFR/CD24/ATP5O/ADCY3/IGSF8/CX3CL1/VANGL2/WFS1/PTPRK/AQP5/MUC1/FOLR1/STX16/PCDH7/SORBS3/JAG2/SLC12A9/TSPAN31/VAT1/LRP3
Oncogenic E2F1_UP.V1_DN	0.0101	0.7165	10	338	111	9441	2.52	0.923	121	SLPI/MMP7/PLAT/TUBG2/TCF4/POLD4/ABLIM1/ANXA1/FAS/ATP2A3
GO:BP proteolysis	0.0103	0.7165	11	337	129	9423	2.38	0.869	140	MMP1/MMP7/FURIN/PLAT/CTSF/ST14/PCSK6/AMFR/MMP11/SYVN1/MMP10
Reactome Class A/1 (Rhodopsin-like receptors)	0.0112	0.7608	5	343	34	9518	4.08	1.406	39	CXCR4/CX3CL1/ANXA1/HEBP1/NMU
Reactome Pre-NOTCH Processing in Golgi	0.0117	0.7638	3	345	11	9541	7.54	2.021	14	FURIN/ATP2A3/RFNG
Oncogenic KRAS.DF.V1_UP	0.0119	0.7638	10	338	114	9438	2.45	0.896	124	MMP1/CCDC85B/PLAT/FADS2/SCAND1/TUBG2/SMARCD3/TMEM160/ETFB/PPAP2C
Oncogenic ATF2_S_UP.V1_UP	0.013	0.8119	7	341	65	9487	3	1.097	72	MMP1/NFE2L3/FOXJ1/IL32/PCSK1N/CD24/S100A4
GO:CC plasma membrane part	0.0135	0.8244	23	325	376	9176	1.73	0.546	399	PROM1/SLC34A2/SLC7A2/SGCE/CXCR4/PALM/EVL/FADS2/ST14/TFRC/PTPRS/LYPD3/RAMP1/CD24/ADCY3/PTPRK/AQP5/MUC1/FOLR1/PCDH7/SORBS3/JAG2/TSPAN31
Oncogenic BMI1_DN.V1_DN	0.0139	0.8303	7	341	66	9486	2.95	1.082	73	EEF1A2/SLPI/S100A4/TNNT1/SFXN1/ETFB/PLS1
GO:MF hydrolase activity, acting on carbon-nitrogen (but not peptide) bonds, in linear amides	0.0143	0.8327	3	345	12	9540	6.91	1.933	15	ASRGL1/HDAC10/HDAC5
Oncogenic PKCA_DN.V1_UP	0.0153	0.8338	5	343	37	9515	3.75	1.321	42	UBD/PDK2/ZBTB7C/ADCY3/PAQR7
Reactome Extracellular matrix organization	0.0153	0.8338	5	343	37	9515	3.75	1.321	42	MMP1/MMP7/FURIN/MMP11/MMP10
GO:CC integral component of plasma membrane	0.0168	0.8338	19	329	299	9253	1.79	0.581	318	PROM1/SLC34A2/SLC7A2/SGCE/CXCR4/PALM/FADS2/ST14/TFRC/PTPRS/RAMP1/ADCY3/PTPRK/AQP5/MUC1/FOLR1/PCDH7/JAG2/TSPAN31
Oncogenic DCA_UP.V1_DN	0.0171	0.8338	7	341	69	9483	2.82	1.037	76	PDK2/SLC22A17/IRF2BP1/LAMA3/PRRX2/CX3CL1/CHEK2
Oncogenic KRAS.BREAST_UP.V1_UP	0.0178	0.8338	4	344	25	9527	4.43	1.489	29	IGFBP3/CYB5R2/ESM1/MMP10
GO:CC cytoplasmic vesicle	0.0183	0.8338	7	341	70	9482	2.78	1.023	77	AMOT/FURIN/PALM/TFRC/SEPT5/PAM/ANP32E
Oncogenic KRAS.600_UP.V1_UP	0.0183	0.8338	6	342	54	9498	3.09	1.127	60	MMP1/CXCR4/PLAT/ESM1/MMP11/MMP10
Reactome G alpha (i) signalling events	0.0184	0.8338	5	343	39	9513	3.56	1.269	44	CXCR4/ADCY3/ANXA1/HEBP1/NMU
Oncogenic PRC2_EZH2_UP.V1_UP	0.0184	0.8338	8	340	87	9465	2.56	0.94	95	SLC7A2/ZNF219/APLP1/TPD52L1/LBR/KCTD2/EXOSC8/ECT2
GO:CC basement membrane	0.0203	0.8338	3	345	14	9538	5.92	1.779	17	SGCE/APLP1/LAMA3
GO:CC vesicle	0.0208	0.8338	7	341	72	9480	2.7	0.994	79	AMOT/FURIN/PALM/TFRC/SEPT5/PAM/ANP32E
Oncogenic PRC1_BMI_UP.V1_UP	0.0213	0.8338	6	342	56	9496	2.97	1.09	62	STMN3/FOXJ1/SLC27A3/GALK1/FN3K/ATP2A3
Reactome GPCR ligand binding	0.0213	0.8338	6	342	56	9496	2.97	1.09	62	CXCR4/RAMP1/CX3CL1/ANXA1/HEBP1/NMU
Oncogenic KRAS.LUNG.BREAST_UP.V1_UP	0.0223	0.8338	4	344	27	9525	4.1	1.411	31	IGFBP3/MMP1/ESM1/MMP10
Reactome Pre-NOTCH Expression and Processing	0.0223	0.8338	4	344	27	9525	4.1	1.411	31	CCND1/FURIN/ATP2A3/RFNG
Oncogenic EGFR_UP.V1_DN	0.023	0.8338	9	339	109	9443	2.3	0.833	118	PEG10/IGF1R/TMPRSS3/CELSR2/SLC27A3/RNF43/ABLIM1/HEBP1/NMU
GO:CC plasma membrane	0.0234	0.8338	28	320	509	9043	1.55	0.441	537	PROM1/SLC34A2/SLC7A2/SGCE/CXCR4/PALM/EVL/FADS2/TMEM47/ST14/TFRC/PTPRS/LYPD3/RAMP1/CD24/ABCG1/ADCY3/BASP1/PTPRK/AQP5/SEPT5/MUC1/FOLR1/PCDH7/ARFIP2/SORBS3/JAG2/TSPAN31
GO:BP leukocyte activation	0.0248	0.8338	4	344	28	9524	3.96	1.375	32	CD24/HDAC5/CX3CL1/JAG2
Oncogenic JAK2_DN.V1_UP	0.0248	0.8338	4	344	28	9524	3.96	1.375	32	CCND1/SLC22A17/GALK1/FN3K
Reactome NOTCH1 Intracellular Domain Regulates Transcription	0.0248	0.8338	4	344	28	9524	3.96	1.375	32	NCOR2/HDAC10/HDAC5/TLE3
GO:BP nervous system development	0.0257	0.8338	10	338	130	9422	2.14	0.763	140	STMN3/NRP2/LMO4/APLP1/PDGFC/VANGL2/WFS1/GSTP1/NAGLU/ALDH5A1
Oncogenic SNF5_DN.V1_DN	0.0259	0.8338	5	343	43	9509	3.22	1.171	48	CP/SLCO3A1/TPD52L1/PTPRK/MMP10
Oncogenic RB_P107_DN.V1_UP	0.027	0.8338	8	340	94	9458	2.37	0.862	102	BEX2/DYNLT1/STMN1/LOXL1/TMEM45B/S100A4/RFC3/TAGLN
Reactome Diabetes pathways	0.027	0.8338	8	340	94	9458	2.37	0.862	102	IGFBP3/MMP1/IGFBP4/SYVN1/IGFBP6/WFS1/ARFGAP1/EXOSC8
GO:BP striated muscle tissue development	0.0275	0.8338	3	345	16	9536	5.18	1.645	19	IGFBP3/HDAC5/IFRD1
GO:MF lipid transporter activity	0.0275	0.8338	3	345	16	9536	5.18	1.645	19	ABCG1/SLC27A4/CDIPT
GO:BP cell activation	0.0275	0.8338	4	344	29	9523	3.82	1.34	33	CD24/HDAC5/CX3CL1/JAG2
Oncogenic RB_DN.V1_DN	0.028	0.8338	7	341	77	9475	2.53	0.927	84	IGFBP3/FURIN/LGALS9/P4HA1/BASP1/CDIPT/TNC
GO:BP positive regulation of transferase activity	0.0281	0.8338	5	343	44	9508	3.15	1.147	49	CCND1/MAP3K10/CXCR4/TPD52L1/CD24
Oncogenic ESC_J1_UP_LATE.V1_UP	0.0284	0.8338	8	340	95	9457	2.34	0.851	103	SGCE/AMOT/IGFBP4/CBX4/P4HA1/S100A1/TNNT1/TPCN1
KEGG Vasopressin-regulated water reabsorption	0.0303	0.834	4	344	30	9522	3.69	1.306	34	PRKX/ADCY3/DYNLL2/ARHGDIA
Oncogenic KRAS.DF.V1_DN	0.0313	0.8523	7	341	79	9473	2.46	0.901	86	IGFBP3/NRP2/CBX4/RNF43/ARFGAP1/TAGLN/TNC
Oncogenic SRC_UP.V1_DN	0.0318	0.8565	6	342	62	9490	2.69	0.988	68	MMP1/PLAT/LYPD3/TMOD1/MMP10/CSAD
Oncogenic PTEN_DN.V1_UP	0.0327	0.8701	5	343	46	9506	3.01	1.103	51	EEF1A2/CYB5R2/SORBS2/CELSR2/CAMTA1
GO:BP anti apoptosis	0.0331	0.8703	7	341	80	9472	2.43	0.888	87	IGF1R/BAG1/CBX4/GSTP1/ANXA1/FAS/ARHGDIA
Reactome Developmental Biology	0.0334	0.8703	14	334	217	9335	1.8	0.59	231	NRP2/FURIN/NCOR2/EVL/PCSK6/CD24/TCF4/NTN1/SMARCD3/ABLIM1/MEF2D/KLF5/CDK19/PRIC285
GO:MF phosphatase regulator activity	0.0358	0.887	3	345	18	9534	4.61	1.527	21	PPP1R1B/IGFBP3/ANP32E
GO:CC cell leading edge	0.0365	0.887	4	344	32	9520	3.46	1.241	36	CXCR4/AMOT/EVL/ARFIP2
Oncogenic ERB2_UP.V1_DN	0.0379	0.887	9	339	120	9432	2.09	0.736	129	PEG10/IGF1R/SLC7A2/HSPB8/FOLR1/ABLIM1/AMIGO2/RAD51AP1/ECT2
Oncogenic ERB2_UP.V1_UP	0.0379	0.887	9	339	120	9432	2.09	0.736	129	CXCR4/APLP1/FADS2/PCSK1N/ABCG1/LOXL1/TNNT1/MUC1/PPAP2C
Oncogenic ESC_V6.5_UP_LATE.V1_DN	0.0387	0.888	7	341	83	9469	2.34	0.851	90	PDGFC/S100A4/CBX7/BID/PDSS1/ANXA1/NUPR1
GO:BP negative regulation of developmental process	0.0395	0.888	9	339	121	9431	2.07	0.727	130	IGF1R/BAG1/CBX4/HDAC5/GSTP1/AMIGO2/ANXA1/FAS/ARHGDIA
GO:BP negative regulation of programmed cell death	0.0397	0.888	8	340	102	9450	2.18	0.779	110	IGF1R/BAG1/CBX4/GSTP1/AMIGO2/ANXA1/FAS/ARHGDIA
KEGG Notch signaling pathway	0.0398	0.888	4	344	33	9519	3.35	1.21	37	NCOR2/DTX3/JAG2/RFNG
GO:MF carbohydrate binding	0.0404	0.888	3	345	19	9533	4.36	1.473	22	LGALS9/VCAN/GALK1
Oncogenic CTIP_DN.V1_UP	0.0404	0.888	3	345	19	9533	4.36	1.473	22	LGALS9/S100A1/CLEC3B
GO:BP sensory perception	0.0404	0.888	5	343	49	9503	2.83	1.039	54	EML2/TIMM8B/RABGGTA/WFS1/ABLIM1
GO:BP organ morphogenesis	0.0429	0.9249	6	342	67	9485	2.48	0.91	73	COMP/AMOT/APLP1/VANGL2/ABLIM1/TLE3
GO:MF cytoskeletal protein binding	0.0434	0.9249	8	340	104	9448	2.14	0.76	112	CXCR4/SORBS2/PALLD/STMN1/TNNT1/ABLIM1/SORBS3/PLS1
GO:CC cell fraction	0.0446	0.9249	15	333	248	9304	1.69	0.525	263	SLC34A2/SLC7A2/NRP2/FADS2/PCSK1N/AMFR/WFS1/BID/GALK1/FOLR1/ADRBK1/STX16/ALDH5A1/FAS/TSPAN31
GO:BP neurological system process	0.045	0.9249	7	341	86	9466	2.26	0.815	93	EML2/TIMM8B/CD24/RABGGTA/WFS1/SEPT5/ABLIM1
GO:BP DNA packaging	0.0453	0.9249	3	345	20	9532	4.14	1.422	23	HDAC5/NUSAP1/PAM
GO:CC cytoplasmic membrane-bounded vesicle	0.0453	0.9249	6	342	68	9484	2.45	0.895	74	FURIN/PALM/TFRC/SEPT5/PAM/ANP32E
Oncogenic JNK_DN.V1_DN	0.0453	0.9249	6	342	68	9484	2.45	0.895	74	NRP2/APLP1/IRF2BP1/SMARCD3/ABHD2/ATP2A3
Reactome Transcriptional Regulation of White Adipocyte Differentiation	0.0462	0.9249	5	343	51	9501	2.72	0.999	56	NCOR2/SMARCD3/KLF5/CDK19/PRIC285
GO:BP regulation of MAP kinase activity	0.047	0.933	4	344	35	9517	3.16	1.151	39	MAP3K10/CXCR4/TPD52L1/CD24
GO:CC membrane-bounded vesicle	0.0479	0.9437	6	342	69	9483	2.41	0.88	75	FURIN/PALM/TFRC/SEPT5/PAM/ANP32E
Oncogenic BRCA1_DN.V1_UP	0.0505	0.9706	3	345	21	9531	3.95	1.373	24	LGALS9/PTPRS/TNC
Reactome O-linked glycosylation of mucins	0.0505	0.9706	3	345	21	9531	3.95	1.373	24	ST6GAL1/MUC16/MUC5B
Reactome Muscle contraction	0.0505	0.9706	3	345	21	9531	3.95	1.373	24	TMOD1/TNNT1/SORBS3
GO:BP cellular cation homeostasis	0.0508	0.9706	4	344	36	9516	3.07	1.123	40	CP/TMPRSS3/CXCR4/CD24
KEGG p53 signaling pathway	0.0524	0.9813	5	343	53	9499	2.61	0.96	58	IGFBP3/CCND1/BID/CHEK2/FAS
Oncogenic AKT_UP_MTOR_DN.V1_DN	0.0543	0.9813	7	341	90	9462	2.16	0.769	97	PROM1/SLCO3A1/RAMP1/SMARCD3/TNFRSF19/AQP5/FAS

## Sheet: Table S4-2, |w|=(1 0 1)
	pvalue	qvalue	DE_in_Set	DE_not_in_Set	NonDE_in_Set	NonDE_not_in_Set	Odds_Ratio	log_Odds_Ratio	Pathway_Size	match_gene
Oncogenic RELA_DN.V1_UP	4.86e-05	0.0944	6	98	57	9739	10.46	2.348	63	FOSB/NTS/FOS/EGR1/ZFP36/EFNA1
Reactome Cell junction organization	0.000113	0.0944	5	99	41	9755	12.02	2.486	46	CLDN3/CLDN7/CLDN1/PVR/PLEC
Oncogenic MEL18_DN.V1_DN	0.000174	0.1087	6	98	73	9723	8.15	2.099	79	NTS/CXCL14/EFHD1/SEPP1/FOS/EGR1
Reactome Cell-cell junction organization	0.000223	0.1116	4	100	25	9771	15.63	2.749	29	CLDN3/CLDN7/CLDN1/PVR
Oncogenic P53_DN.V1_UP	0.000287	0.1122	7	97	115	9681	6.08	1.804	122	CLDN3/PTN/YAP1/DHRS3/GSTT1/EFNB2/BIRC2
Oncogenic IL2_UP.V1_UP	0.000314	0.1122	6	98	82	9714	7.25	1.981	88	TRIB1/FOS/EGR1/DHRS3/CD69/PLXNA3
Oncogenic IL15_UP.V1_UP	0.000399	0.1249	6	98	86	9710	6.91	1.933	92	TRIB1/FOS/EGR1/DHRS3/CD69/PLXNA3
Reactome Tight junction interactions	0.000467	0.13	3	101	12	9784	24.22	3.187	15	CLDN3/CLDN7/CLDN1
GO:CC tight junction	0.000571	0.1325	3	101	13	9783	22.35	3.107	16	CLDN3/CLDN7/CLDN1
Oncogenic STK33_SKM_UP	0.000606	0.1325	7	97	131	9665	5.32	1.672	138	RGS1/CLDN1/TRIB1/FOS/DUSP1/EGR1/ZFP36
GO:CC apical junction complex	0.000688	0.1325	3	101	14	9782	20.75	3.033	17	CLDN3/CLDN7/CLDN1
GO:CC apicolateral plasma membrane	0.000688	0.1325	3	101	14	9782	20.75	3.033	17	CLDN3/CLDN7/CLDN1
Oncogenic PKCA_DN.V1_UP	0.000947	0.1551	4	100	38	9758	10.27	2.329	42	GSTT1/FBP1/PLXNA3/PLEKHF1
Oncogenic BMI1_DN.V1_DN	0.00099	0.1551	5	99	68	9728	7.23	1.978	73	METTL7A/EFHD1/SEPP1/FOS/EGR1
GO:BP single organismal cell-cell adhesion	0.00104	0.1551	4	100	39	9757	10.01	2.303	43	CLDN3/CLDN7/CLDN1/BMP1
Reactome Cell-Cell communication	0.00105	0.1551	5	99	69	9727	7.12	1.963	74	CLDN3/CLDN7/CLDN1/PVR/PLEC
Oncogenic STK33_UP	0.0012	0.1661	7	97	148	9648	4.7	1.548	155	RGS1/CLDN1/TRIB1/FOS/DUSP1/EGR1/ZFP36
Oncogenic BMI1_DN_MEL18_DN.V1_DN	0.00126	0.1661	5	99	72	9724	6.82	1.92	77	METTL7A/CXCL14/EFHD1/SEPP1/FOS
GO:BP tissue development	0.00357	0.4468	4	100	56	9740	6.96	1.94	60	KLK5/KRT17/KRT14/BMP1
Oncogenic ESC_J1_UP_EARLY.V1_DN	0.00451	0.5128	5	99	98	9698	5	1.609	103	ID1/CRYL1/EGR1/ZFP36/BMP1
Oncogenic LEF1_UP.V1_DN	0.00451	0.5128	5	99	98	9698	5	1.609	103	AKR1C3/ID1/EFHD1/SEPP1/EFNB2
GO:BP response to chemical	0.00558	0.5589	6	98	148	9648	3.99	1.384	154	OGT/CXCL14/SEPP1/DUSP1/MT1X/HSPB1
KEGG MAPK signaling pathway	0.00576	0.5589	6	98	149	9647	3.96	1.377	155	TP53/FOS/NR4A1/DUSP1/JUND/HSPB1
Oncogenic ATM_DN.V1_DN	0.00578	0.5589	3	101	32	9764	9.06	2.204	35	ST3GAL1/SCGB2A1/CD69
KEGG Cell adhesion molecules (CAMs)	0.00589	0.5589	4	100	65	9731	5.99	1.79	69	CLDN3/CLDN7/CLDN1/PVR
Oncogenic CYCLIN_D1_UP.V1_UP	0.00618	0.5589	5	99	106	9690	4.62	1.53	111	ID1/CGREF1/EGR1/SLC12A4/BMP1
GO:CC cell-cell junction	0.00625	0.5589	3	101	33	9763	8.79	2.173	36	CLDN3/CLDN7/CLDN1
GO:BP icosanoid metabolic process	0.00674	0.5611	2	102	10	9786	19.19	2.954	12	AKR1C3/PTGS1
GO:BP epidermis development	0.00675	0.5611	3	101	34	9762	8.53	2.143	37	KLK5/KRT17/KRT14
GO:CC integral component of membrane	0.00695	0.5611	12	92	497	9299	2.44	0.892	509	CLDN3/CLDN7/CLDN1/DCBLD2/PVR/CD69/SLC12A4/KCNN4/RNF144B/EFNA1/TSPAN12/EFNB2
GO:CC intrinsic component of membrane	0.0076	0.5947	12	92	503	9293	2.41	0.88	515	CLDN3/CLDN7/CLDN1/DCBLD2/PVR/CD69/SLC12A4/KCNN4/RNF144B/EFNA1/TSPAN12/EFNB2
Oncogenic P53_DN.V2_UP	0.00839	0.6034	3	101	37	9759	7.83	2.059	40	TP53/KRT14/CD69
Oncogenic ALK_DN.V1_DN	0.00839	0.6034	3	101	37	9759	7.83	2.059	40	EFHD1/FOS/KCNN4
GO:BP response to external stimulus	0.00853	0.6034	5	99	115	9681	4.25	1.447	120	OGT/CXCL14/TP53/FOS/DCBLD2
GO:BP ectoderm development	0.00899	0.6034	3	101	38	9758	7.63	2.032	41	KLK5/KRT17/KRT14
GO:BP response to stress	0.00903	0.6034	9	95	329	9467	2.73	1.003	338	MSH5/CLDN3/TP53/SEPP1/FOS/CGREF1/DUSP1/DCBLD2/HSPB1
GO:BP response to nutrient levels	0.00916	0.6034	2	102	12	9784	15.99	2.772	14	OGT/TP53
Reactome Signaling by Hippo	0.0105	0.6355	2	102	13	9783	14.76	2.692	15	YAP1/AMOTL2
Oncogenic CAMP_UP.V1_DN	0.0107	0.6355	5	99	122	9674	4	1.387	127	FOSB/RGS1/AKAP12/KCNN4/ZFP36
Oncogenic RAF_UP.V1_DN	0.0107	0.6355	5	99	122	9674	4	1.387	127	IGFBP2/KIAA1324/ID1/FOS/EFNB2
Oncogenic KRAS.LUNG_UP.V1_DN	0.0109	0.6355	3	101	41	9755	7.07	1.955	44	IGFBP2/METTL7A/CXCL14
GO:CC extracellular space	0.0117	0.6428	4	100	80	9716	4.86	1.581	84	KLK5/PTN/PVR/SCGB1D2
GO:CC extracellular region part	0.0118	0.6428	5	99	125	9671	3.91	1.363	130	KLK5/PTN/PVR/SCGB1D2/PI3
Oncogenic ATF2_S_UP.V1_DN	0.0121	0.6428	4	100	81	9715	4.8	1.568	85	IGFBP2/FOS/KRT8/TPD52
Oncogenic ESC_V6.5_UP_EARLY.V1_UP	0.0121	0.6428	4	100	81	9715	4.8	1.568	85	ADAMTSL4/SEPP1/FBP1/EFNB2
GO:CC cell junction	0.0123	0.6428	3	101	43	9753	6.74	1.908	46	CLDN3/CLDN7/CLDN1
Oncogenic KRAS.LUNG.BREAST_UP.V1_DN	0.0131	0.6675	3	101	44	9752	6.58	1.885	47	IGFBP2/METTL7A/CXCL14
GO:BP response to extracellular stimulus	0.0134	0.6715	2	102	15	9781	12.79	2.548	17	OGT/TP53
Oncogenic LEF1_UP.V1_UP	0.017	0.8362	4	100	90	9706	4.31	1.462	94	AKAP12/STRA6/KCNN4/PLEKHF1
Oncogenic ATF2_UP.V1_DN	0.0183	0.877	4	100	92	9704	4.22	1.44	96	IGFBP2/FOS/GSTT1/TPD52
GO:CC integral component of plasma membrane	0.0186	0.877	8	96	310	9486	2.55	0.936	318	CLDN3/CLDN1/DCBLD2/CD69/SLC12A4/KCNN4/EFNA1/EFNB2
GO:CC intrinsic component of plasma membrane	0.0195	0.9053	8	96	313	9483	2.52	0.926	321	CLDN3/CLDN1/DCBLD2/CD69/SLC12A4/KCNN4/EFNA1/EFNB2
KEGG Metabolism of xenobiotics by cytochrome P450	0.0202	0.9172	2	102	19	9777	10.09	2.312	21	AKR1C3/GSTT1
Oncogenic KRAS.600.LUNG.BREAST_UP.V1_UP	0.0219	0.9777	3	101	54	9742	5.36	1.679	57	AKAP12/DCBLD2/FBP1
GO:MF cation transmembrane transporter activity	0.0229	0.9886	3	101	55	9741	5.26	1.66	58	ITPR3/SLC12A4/KCNN4
Oncogenic ESC_J1_UP_LATE.V1_UP	0.023	0.9886	4	100	99	9697	3.92	1.366	103	CLDN7/SEPP1/EFNA1/RAB11FIP5
KEGG Arachidonic acid metabolism	0.024	0.9886	2	102	21	9775	9.13	2.211	23	AKR1C3/PTGS1
GO:MF identical protein binding	0.0241	0.9886	6	98	206	9590	2.85	1.047	212	CLDN3/CLDN7/CLDN1/FBP1/TPD52/APIP
GO:CC plasma membrane part	0.0242	0.9886	9	95	390	9406	2.28	0.826	399	CLDN3/CLDN7/CLDN1/DCBLD2/CD69/SLC12A4/KCNN4/EFNA1/EFNB2
Oncogenic AKT_UP_MTOR_DN.V1_UP	0.0245	0.9886	4	100	101	9695	3.84	1.345	105	RASD1/DUSP1/SH3BGRL2/EFNB2
GO:CC plasma membrane	0.0251	0.9959	11	93	526	9270	2.08	0.735	537	RGS1/CLDN3/CLDN7/CLDN1/DCBLD2/CD69/ITPR3/SLC12A4/KCNN4/EFNA1/EFNB2
GO:BP cell-cell signaling	0.026	1	4	100	103	9693	3.76	1.326	107	CXCL14/FAM3B/EFNA1/EFNB2
GO:MF zinc ion binding	0.0284	1	3	101	60	9736	4.82	1.573	63	TP53/RPS27/MDM4
GO:CC membrane	0.0293	1	16	88	901	8895	1.79	0.585	917	RGS1/CLDN3/CLDN7/CLDN1/DCBLD2/PVR/CD69/ITPR3/SLC12A4/KCNN4/PLXNA3/RNF144B/EFNA1/TSPAN12/RAB11FIP5/EFNB2
Oncogenic JNK_DN.V1_UP	0.0296	1	3	101	61	9735	4.74	1.556	64	AKR1C3/EFHD1/YAP1
Oncogenic NRL_DN.V1_UP	0.0296	1	3	101	61	9735	4.74	1.556	64	ST3GAL1/DHRS3/KCNN4
Oncogenic PDGF_ERK_DN.V1_DN	0.0301	1	4	100	108	9688	3.59	1.278	112	TRIB1/DUSP1/EGR1/EFNB2
GO:MF metal ion transmembrane transporter activity	0.0302	1	2	102	24	9772	7.98	2.077	26	ITPR3/KCNN4
GO:MF ion binding	0.0304	1	5	99	161	9635	3.02	1.106	166	TP53/RPS27/MT1X/TPD52/MDM4
Oncogenic CRX_NRL_DN.V1_UP	0.0332	1	3	101	64	9732	4.52	1.508	67	ST3GAL1/DHRS3/KCNN4
Oncogenic PRC2_EDD_UP.V1_DN	0.0345	1	3	101	65	9731	4.45	1.492	68	AKR1C3/OBSCN/TRIB1
Reactome Apoptotic cleavage of cellular proteins	0.0346	1	2	102	26	9770	7.37	1.997	28	PLEC/BIRC2
GO:CC extracellular region	0.0354	1	5	99	168	9628	2.89	1.063	173	KLK5/PTN/PVR/SCGB1D2/PI3
Oncogenic EGFR_UP.V1_DN	0.0355	1	4	100	114	9682	3.4	1.223	118	KIAA1324/ID1/EFHD1/EFNB2
Reactome GPCR downstream signaling	0.0355	1	4	100	114	9682	3.4	1.223	118	NTS/RGS1/OBSCN/ITPR3
GO:BP G-protein coupled receptor signaling pathway	0.0358	1	3	101	66	9730	4.38	1.477	69	RGS1/RASD1/AKAP12
GO:BP negative regulation of growth	0.0369	1	2	102	27	9769	7.09	1.959	29	TP53/DCBLD2
Oncogenic BMI1_DN_MEL18_DN.V1_UP	0.0385	1	3	101	68	9728	4.25	1.447	71	CLDN1/MT1F/KCNN4
Reactome Collagen formation	0.0393	1	2	102	28	9768	6.84	1.923	30	BMP1/COL27A1
Oncogenic ATF2_S_UP.V1_UP	0.0399	1	3	101	69	9727	4.19	1.432	72	ADAMTSL4/CLDN1/EFNB2
Oncogenic CRX_DN.V1_DN	0.0399	1	3	101	69	9727	4.19	1.432	72	EGR1/EFNA1/S100A16
GO:CC membrane part	0.0406	1	13	91	714	9082	1.82	0.597	727	CLDN3/CLDN7/CLDN1/DCBLD2/PVR/CD69/SLC12A4/KCNN4/RNF144B/EFNA1/TSPAN12/RAB11FIP5/EFNB2
GO:BP regulation of cell growth	0.0417	1	2	102	29	9767	6.6	1.888	31	TP53/DCBLD2
Oncogenic KRAS.PROSTATE_UP.V1_DN	0.0417	1	2	102	29	9767	6.6	1.888	31	CGREF1/PI3
KEGG Leukocyte transendothelial migration	0.0441	1	3	101	72	9724	4.01	1.389	75	CLDN3/CLDN7/CLDN1
Oncogenic JAK2_DN.V1_UP	0.0442	1	2	102	30	9766	6.38	1.854	32	CLDN7/PTN
GO:MF transition metal ion binding	0.0456	1	3	101	73	9723	3.96	1.375	76	TP53/RPS27/MDM4
Oncogenic MEL18_DN.V1_UP	0.0456	1	3	101	73	9723	3.96	1.375	76	CLDN1/MT1F/ITPR3
GO:MF cation binding	0.0456	1	4	100	124	9672	3.12	1.138	128	TP53/RPS27/TPD52/MDM4
GO:MF structural constituent of cytoskeleton	0.0467	1	2	102	31	9765	6.18	1.821	33	KRT17/KRT14
Oncogenic KRAS.KIDNEY_UP.V1_UP	0.0467	1	2	102	31	9765	6.18	1.821	33	METTL7A/SEPP1
GO:MF ion transmembrane transporter activity	0.0471	1	3	101	74	9722	3.9	1.362	77	ITPR3/SLC12A4/KCNN4
Oncogenic PIGF_UP.V1_DN	0.0471	1	3	101	74	9722	3.9	1.362	77	IGFBP2/OBSCN/KCNN4
Oncogenic KRAS.600_UP.V1_DN	0.0486	1	3	101	75	9721	3.85	1.348	78	KRT17/CXCL14/CGREF1
KEGG Axon guidance	0.0502	1	3	101	76	9720	3.8	1.335	79	PLXNA3/EFNA1/EFNB2
Oncogenic KRAS.KIDNEY_UP.V1_DN	0.0546	1	2	102	34	9762	5.63	1.728	36	KRT17/EFHD1
GO:BP multicellular organismal development	0.0559	1	9	95	457	9339	1.94	0.661	466	FOSB/KLK5/KRT17/PTN/TP53/KRT14/PLXNA3/TPD52/BMP1
Oncogenic KRAS.600.LUNG.BREAST_UP.V1_DN	0.0566	1	3	101	80	9716	3.61	1.283	83	IGFBP2/METTL7A/CXCL14
GO:CC cell surface	0.0574	1	2	102	35	9761	5.47	1.699	37	DCBLD2/HSPB1
Reactome Apoptotic execution phase	0.0574	1	2	102	35	9761	5.47	1.699	37	PLEC/BIRC2

## Sheet: Table S4-3, |w|=(1 1 0)
	pvalue	qvalue	DE_in_Set	DE_not_in_Set	NonDE_in_Set	NonDE_not_in_Set	Odds_Ratio	log_Odds_Ratio	Pathway_Size	match_gene
Oncogenic RPS14_DN.V1_UP	1.59e-11	3.97e-08	25	482	74	9319	6.53	1.877	99	PADI2/SPP1/GDF15/CTSS/EVI2B/SIRPA/GPR137B/PLAU/TGFBI/IFI16/CPM/TYROBP/C3AR1/CDCP1/MX2/ITGB2/NCF2/LY86/CASP1/HCK/MS4A6A/IL1B/RAB31/RIN2/LPXN
GO:BP immune system process	1.01e-07	0.000126	27	480	141	9252	3.69	1.306	168	FCGR3A/LTF/FCGR2B/CTSS/NFIL3/MAFB/ARHGDIB/RSAD2/CCL5/IFI16/PTPRC/CD74/TREM2/IL2RG/TREM1/GPI/LCP2/ITGB2/LY86/IL18/CD83/CCL4/CD3E/CD2/DEFB1/CD4/FOXO3
GO:BP immune response	6.27e-07	0.000523	20	487	90	9303	4.25	1.446	110	FCGR3A/LTF/FCGR2B/CTSS/NFIL3/ARHGDIB/RSAD2/CCL5/PTPRC/CD74/TREM2/IL2RG/TREM1/GPI/LCP2/LY86/IL18/CD83/CCL4/DEFB1
GO:CC plasma membrane	2.62e-06	0.0014	53	454	484	8909	2.15	0.765	537	GJB2/SYTL1/SDC1/FCGR3A/MSR1/GPC4/CYBB/LAPTM5/FCER1G/EVI2B/DEGS1/SIRPA/GPR137B/SLC5A6/IFNGR1/CD53/CPM/NINJ2/BAIAP2/TYROBP/PDPN/DAB2/TGFBR1/PTPRC/C3AR1/CD163/PICK1/VCL/CD82/IL2RG/PARD6A/ADAM17/CD48/CYB561/LY86/TLR2/PDGFRA/CD52/SLC16A5/DYSF/EFNA4/CD83/SVIL/SELPLG/CSF1R/CD3E/ADI1/CD4/STEAP1/FGFR3/ACTN1/SLC31A1/FZD7
Oncogenic EGFR_UP.V1_UP	2.8e-06	0.0014	21	486	110	9283	3.65	1.294	131	S100A9/S100A8/GBP1/NFIL3/EDN1/BACE2/GAL/GLRX/COTL1/CRISPLD2/COL5A2/LHFPL2/PLAGL1/IFIT3/ERO1L/KRT81/RHOQ/TNFAIP8/DBNDD2/FGFR3/PAPSS2
Oncogenic MEL18_DN.V1_UP	5.58e-06	0.00203	15	492	61	9332	4.66	1.54	76	SPP1/CHST11/CTSS/DDIT4/EDN1/GAL/CRISPLD2/HLA-DQA1/C3AR1/CDCP1/LHFPL2/NRP1/ERO1L/CD83/FAP
GO:BP defense response	6.27e-06	0.00203	18	489	88	9305	3.89	1.359	106	S100A9/S100A8/S100A7/CYBB/TFF3/ALOX5AP/RSAD2/CCL5/TYROBP/PTPRC/C3AR1/RIPK2/CD48/MX2/NCF2/CD83/CCL4/DEFB1
Reactome Phosphorylation of CD3 and TCR zeta chains	6.49e-06	0.00203	6	501	5	9388	22.49	3.113	11	HLA-DPA1/HLA-DRB1/HLA-DQA1/PTPRC/CD3E/CD4
Oncogenic MEK_UP.V1_UP	8.14e-06	0.00226	20	487	109	9284	3.5	1.252	129	GDF15/CHST11/NPC2/PLAU/EDN1/BACE2/GAL/ARHGDIB/TGFBI/COTL1/COL5A2/APOD/CUEDC1/ERO1L/KRT81/ENO2/TNFAIP8/DBNDD2/FGFR3/TIMP2
KEGG Systemic lupus erythematosus	1.11e-05	0.00278	12	495	41	9352	5.53	1.71	53	FCGR3A/FCGR2B/FCGR2A/HLA-DPA1/HLA-DRB1/HLA-DQA1/C1QB/C1QC/HIST1H2BG/HIST1H2AE/ACTN1/H2AFY2
GO:CC plasma membrane part	1.45e-05	0.00331	41	466	358	9035	2.22	0.798	399	GJB2/SYTL1/SDC1/MSR1/GPC4/CYBB/LAPTM5/FCER1G/EVI2B/DEGS1/GPR137B/SLC5A6/IFNGR1/NINJ2/TYROBP/PDPN/DAB2/TGFBR1/PTPRC/C3AR1/CD163/VCL/CD82/IL2RG/PARD6A/ADAM17/CD48/CYB561/TLR2/PDGFRA/CD52/SLC16A5/EFNA4/CD83/SELPLG/CSF1R/CD3E/STEAP1/FGFR3/ACTN1/SLC31A1
Oncogenic LTE2_UP.V1_DN	1.82e-05	0.00358	20	487	116	9277	3.28	1.189	136	CRABP1/NFIL3/MYO10/GAL/IFI27/CALB2/OAS2/SAMHD1/EIF2AK2/LAMP3/NRP1/IFIT3/AMMECR1/IRF7/HIST1H2BG/SVIL/RAB31/CASP8/NCBP1/GART
Oncogenic RAF_UP.V1_UP	2.05e-05	0.00358	19	488	107	9286	3.38	1.218	126	S100A9/VTCN1/S100A8/DSC2/NPC2/BACE2/SEPT6/GLRX/RSAD2/COTL1/CRISPLD2/SERPINI1/NTAN1/PLS3/NPL/TNFAIP8/DBNDD2/IMPA2/VGLL1
GO:BP humoral immune response	2.21e-05	0.00358	6	501	7	9386	16.06	2.776	13	LTF/TREM2/TREM1/GPI/LY86/CD83
Oncogenic STK33_SKM_UP	2.27e-05	0.00358	20	487	118	9275	3.23	1.172	138	CYBB/GLIPR1/GPR137B/PLAU/MAFB/CD53/IFI16/NINJ2/TYROBP/VSIG4/HMOX1/NCF2/AMMECR1/HIST1H2BG/ZNF117/CCL4/IL1B/HIST1H2AE/OSBPL11/LPXN
KEGG Leishmania infection	2.29e-05	0.00358	11	496	37	9356	5.61	1.724	48	FCGR3A/FCGR2A/IFNGR1/HLA-DPA1/HLA-DRB1/HLA-DQA1/ITGB2/NCF2/TLR2/IL1B/STAT1
Oncogenic LTE2_UP.V1_UP	2.57e-05	0.00379	19	488	109	9284	3.32	1.199	128	VTCN1/DSC2/SOAT1/CHST11/B4GALT5/NPC2/DEGS1/EDN1/BACE2/SASH1/DAB2/PNRC1/GTDC1/PLAGL1/GGH/RHOQ/RAB7L1/RIN2/SYT17
GO:CC integral component of plasma membrane	3.55e-05	0.00459	34	473	284	9109	2.31	0.835	318	SDC1/MSR1/GPC4/CYBB/LAPTM5/FCER1G/EVI2B/DEGS1/GPR137B/SLC5A6/IFNGR1/NINJ2/TYROBP/PDPN/TGFBR1/PTPRC/C3AR1/CD163/CD82/IL2RG/ADAM17/CD48/CYB561/TLR2/PDGFRA/CD52/SLC16A5/EFNA4/CD83/SELPLG/CSF1R/STEAP1/FGFR3/SLC31A1
Oncogenic HOXA9_DN.V1_UP	3.58e-05	0.00459	19	488	112	9281	3.23	1.171	131	S100A9/S100A8/IFI30/BZRAP1/SCPEP1/GDF15/FCER1G/GLIPR1/GPR137B/CRISPLD2/IFI16/TYROBP/SAMHD1/NCF2/OAT/RNF130/MS4A4A/MS4A6A/ASCC3
GO:CC intrinsic component of plasma membrane	4.3e-05	0.00512	34	473	287	9106	2.28	0.824	321	SDC1/MSR1/GPC4/CYBB/LAPTM5/FCER1G/EVI2B/DEGS1/GPR137B/SLC5A6/IFNGR1/NINJ2/TYROBP/PDPN/TGFBR1/PTPRC/C3AR1/CD163/CD82/IL2RG/ADAM17/CD48/CYB561/TLR2/PDGFRA/CD52/SLC16A5/EFNA4/CD83/SELPLG/CSF1R/STEAP1/FGFR3/SLC31A1
Oncogenic P53_DN.V1_UP	4.54e-05	0.00517	18	489	104	9289	3.29	1.19	122	DSC2/PITX1/PLAU/IFI27/TGFBI/CNN3/AIM1/FBLN2/CDH11/COL3A1/LHFPL2/LAMP3/IL18/AGR2/RP2/HIST1H2AE/DSP/ME3
Oncogenic SNF5_DN.V1_UP	5.3e-05	0.00576	15	492	76	9317	3.74	1.318	91	GBP1/CORO1C/PLEK/CD53/CD68/PTPRC/C3AR1/KIF20A/APOD/CD48/IFIT2/LY86/BUB1/CD52/CSF1R
Oncogenic AKT_UP.V1_UP	7.14e-05	0.00745	16	491	88	9305	3.45	1.237	104	NFIL3/CDKN2B/EDN1/BACE2/LGMN/CXCL16/PLAGL1/PDK3/IFIT2/IFIT3/ERO1L/PDK1/HCK/FABP5/PON2/SYT17
Reactome TCR signaling	7.75e-05	0.00776	9	498	28	9365	6.04	1.799	37	PIK3R1/HLA-DPA1/HLA-DRB1/HLA-DQA1/PTPRC/RIPK2/LCP2/CD3E/CD4
Oncogenic STK33_UP	0.000121	0.0114	20	487	135	9258	2.82	1.035	155	GDF15/HAVCR2/GLIPR1/GPR137B/PLAU/MAFB/IFI16/SAMD9L/TYROBP/VSIG4/TREM1/HMOX1/NCF2/NRP1/HIST1H2BG/ZNF117/CCL4/IL1B/PPP3R1/RIN2
Reactome PD-1 signaling	0.000123	0.0114	5	502	6	9387	15.58	2.746	11	HLA-DPA1/HLA-DRB1/HLA-DQA1/CD3E/CD4
Oncogenic P53_DN.V1_DN	0.000139	0.012	14	493	74	9319	3.58	1.274	88	SPP1/GAMT/CRYAB/FBLN5/APOC2/CPVL/IFI16/HMOX1/CASP1/RHOQ/FABP5/RUNX3/AKR1B1/PRAME
KEGG Antigen processing and presentation	0.000153	0.0128	10	497	39	9354	4.83	1.574	49	IFI30/CTSS/LGMN/HLA-DPA1/HLA-DRB1/HLA-DQA1/CD74/CD4/HSP90AA1/HSPA4
GO:BP anatomical structure development	0.000183	0.0135	41	466	405	8988	1.95	0.669	446	S100A7/GPC4/PITX1/SFRP1/MAFB/ANKH/PHGDH/ATXN3/SPARC/IFI16/SERPINI1/CPM/NINJ2/BAIAP2/PDPN/PTPRC/COL5A2/PICK1/VCL/DEAF1/B3GNT5/RAPGEFL1/CAP1/FOXC1/SRGN/NRP1/FBN1/FST/IL18/HCK/SVIL/CCL4/KRT6A/FABP5/AEBP1/COL1A1/CD4/DSP/FGFR3/FOXO3/PAPSS2
Oncogenic KRAS.AMP.LUNG_UP.V1_UP	0.000192	0.0135	6	501	12	9381	9.36	2.237	18	SPP1/FCER1G/CCDC57/C3AR1/TTLL3/CD3E
Reactome Generation of second messenger molecules	0.000192	0.0135	6	501	12	9381	9.36	2.237	18	HLA-DPA1/HLA-DRB1/HLA-DQA1/LCP2/CD3E/CD4
Reactome Cytokine Signaling in Immune system	0.000195	0.0135	23	484	175	9218	2.5	0.918	198	GBP1/PIK3R1/IFI27/IFNGR1/HLA-DPA1/OAS2/HLA-DRB1/HLA-DQA1/IL2RG/EIF2AK2/RIPK2/ADAM17/MX2/IFIT2/FCGR1B/IFIT3/IRF7/CASP1/IL18/HCK/KPNA4/IL1B/STAT1
GO:CC extracellular region	0.000199	0.0135	21	486	152	9241	2.63	0.966	173	IFI30/S100A7/GDF15/TFF3/SFRP1/FBLN5/EDN1/TGFBI/COL5A2/FBLN2/COL3A1/C1QB/APOD/SRGN/FBN1/CCL28/IL18/CCL4/COL5A1/IL1B/AKR1B1
GO:BP tissue development	0.000199	0.0135	11	496	49	9344	4.23	1.442	60	S100A7/ANKH/SPARC/COL5A2/SRGN/FST/HCK/KRT6A/FABP5/COL1A1/DSP
Reactome Peptide ligand-binding receptors	0.000199	0.0135	8	499	25	9368	6.01	1.793	33	FPR3/EDN1/GAL/CCL5/C3AR1/CXCL16/CCL28/CCL4
Oncogenic PTEN_DN.V1_UP	0.000217	0.0142	10	497	41	9352	4.59	1.524	51	FCER1G/TCF7L1/ALOX5AP/EDN1/CPVL/RSAD2/MX2/ITGB2/DEFB1/H2AFY2
Reactome Immune System	0.000221	0.0142	53	454	578	8815	1.78	0.577	631	FCGR3A/GBP1/CYBB/FCGR2B/PIK3R1/CTSS/CTSL2/IFI27/LGMN/LILRB4/PSMD5/IFNGR1/HLA-DPA1/CDC20/PPP2R5C/OAS2/HLA-DRB1/HLA-DQA1/TYROBP/PIK3AP1/PTPRC/KIF20A/CD74/C1QB/IL2RG/EIF2AK2/RIPK2/ADAM17/LCP2/C1QC/MX2/ITGB2/IFIT2/FCGR1B/NCF2/LY86/PPP2R5E/IFIT3/TLR2/IRF7/CASP1/IL18/HCK/CD3E/KPNA4/IL1B/KIF23/DEFB1/STAT1/CD4/RAP1A/CASP8/FOXO3
Reactome Downstream TCR signaling	0.000249	0.0156	7	500	19	9374	6.91	1.933	26	PIK3R1/HLA-DPA1/HLA-DRB1/HLA-DQA1/RIPK2/CD3E/CD4
Oncogenic NFE2L2.V2	0.000273	0.0167	21	486	156	9237	2.56	0.939	177	LCN2/SPP1/CDKN2B/CBR3/PHGDH/NINJ2/HMOX1/SRGN/TPPP3/JDP2/NCF2/ASF1A/SLCO2B1/SPPL2B/DEFB1/ALS2CR4/NLN/EMP2/AKR1B1/HJURP/FZD7
Oncogenic STK33_NOMO_UP	0.000295	0.0176	19	488	134	9259	2.69	0.99	153	GDF15/HAVCR2/GLIPR1/GPR137B/PLAU/IFI16/SAMD9L/DAB2/C3AR1/PTGFRN/TREM1/HMOX1/C1QC/NRP1/HIST1H2BG/CCL4/IL1B/PPP3R1/RIN2
Oncogenic IL2_UP.V1_DN	0.000358	0.0209	11	496	53	9340	3.91	1.363	64	FCGR2A/PLEK/PPP2R5C/ZNF446/PNRC1/ASPHD1/IGJ/IL18/EFNA4/H2AFY2/RIN2
GO:BP transmembrane receptor protein tyrosine kinase signaling pathway	0.000455	0.0259	9	498	37	9356	4.57	1.519	46	MAPK8IP2/PIK3R1/BAIAP2/PICK1/DOK1/LCP2/AP3S1/CD3E/FGFR3
Oncogenic CAHOY_ASTROGLIAL	0.000481	0.0267	10	497	46	9347	4.09	1.408	56	LCN2/FBLN5/HMOX1/RASSF4/CASP1/DYSF/COL5A1/AEBP1/GLIPR2/DEFB1
Oncogenic VEGF_A_UP.V1_DN	0.000622	0.0337	16	491	109	9284	2.78	1.021	125	B4GALT5/FKBP5/TGFBI/MCM4/CKS2/CENPA/MRPL19/NRP1/BUB1/RP2/KIF23/SMC4/STEAP1/RAP1A/PAPOLA/VRK1
Reactome Interferon gamma signaling	0.000632	0.0337	9	498	39	9354	4.33	1.467	48	GBP1/IFNGR1/HLA-DPA1/OAS2/HLA-DRB1/HLA-DQA1/FCGR1B/IRF7/STAT1
Reactome Class A/1 (Rhodopsin-like receptors)	0.000674	0.0351	8	499	31	9362	4.84	1.577	39	FPR3/EDN1/GAL/CCL5/C3AR1/CXCL16/CCL28/CCL4
GO:BP enzyme linked receptor protein signaling pathway	0.000712	0.0364	12	495	68	9325	3.32	1.201	80	MAPK8IP2/GDF15/PIK3R1/CDKN2B/BAIAP2/TGFBR1/PICK1/DOK1/LCP2/AP3S1/CD3E/FGFR3
Oncogenic KRAS.PROSTATE_UP.V1_DN	0.000796	0.0398	7	500	24	9369	5.47	1.698	31	LCN2/S100A8/S100A7/MAFB/EDN1/MAOB/CD48
Reactome Hemostasis	0.00086	0.0421	25	482	222	9171	2.14	0.762	247	PIK3R1/FCER1G/SIRPA/PLAU/PLEK/SPARC/PPP2R5C/FN1/KIF20A/VCL/TREM1/CAP1/LCP2/SRGN/CD48/ITGB2/PPP2R5E/IRF7/KIF9/CD2/KIF23/COL1A1/GNG12/RAP1A/ACTN1
GO:MF transmembrane signaling receptor activity	0.000891	0.0421	14	493	91	9302	2.9	1.066	105	MSR1/IFNGR1/HLA-DQA1/TGFBR1/PTPRC/C3AR1/IL2RG/CXCL16/NRP1/PDGFRA/EFNA4/CSF1R/CD4/FZD7
Oncogenic AKT_UP_MTOR_DN.V1_UP	0.000891	0.0421	14	493	91	9302	2.9	1.066	105	S100A8/MSR1/NFIL3/CDKN2B/APOC2/EDN1/BACE2/LGMN/CXCL16/PLAGL1/PDK3/HCK/PON2/SYT17
Oncogenic ATF2_S_UP.V1_UP	0.00101	0.0466	11	496	61	9332	3.39	1.222	72	S100A9/PITX1/PLAU/RSAD2/AIM1/C3AR1/KIF20A/KRT81/APOL6/DYSF/KIF23
Reactome GPCR ligand binding	0.0011	0.0502	10	497	52	9341	3.61	1.285	62	FPR3/EDN1/GAL/CCL5/C3AR1/CXCL16/CCL28/CCL4/GNG12/FZD7
GO:BP organ development	0.00127	0.057	26	481	242	9151	2.04	0.715	268	S100A7/MAFB/ANKH/PHGDH/SPARC/IFI16/PDPN/PTPRC/COL5A2/FOXC1/SRGN/NRP1/FBN1/FST/IL18/HCK/SVIL/KRT6A/FABP5/AEBP1/COL1A1/CD4/DSP/FGFR3/FOXO3/PAPSS2
Oncogenic CTIP_DN.V1_DN	0.00133	0.0583	8	499	35	9358	4.29	1.455	43	LAIR1/EDN1/MAOB/CD53/CARD10/TTLL3/TREM2/RUNX3
Oncogenic MTOR_UP.V1_UP	0.00137	0.0585	12	495	74	9319	3.05	1.116	86	IFI30/CDKN2B/CDC20/CCL5/ABCA2/OAS2/HMOX1/IFIT2/KIF9/PDK1/FABP5/STEAP1
GO:BP system development	0.00142	0.0585	33	474	339	9054	1.86	0.62	372	S100A7/MAFB/ANKH/PHGDH/ATXN3/SPARC/IFI16/SERPINI1/NINJ2/BAIAP2/PDPN/PTPRC/COL5A2/PICK1/B3GNT5/RAPGEFL1/FOXC1/SRGN/NRP1/FBN1/FST/IL18/HCK/SVIL/KRT6A/FABP5/AEBP1/COL1A1/CD4/DSP/FGFR3/FOXO3/PAPSS2
GO:CC integral component of membrane	0.00142	0.0585	42	465	467	8926	1.73	0.546	509	SDC1/MSR1/GPC4/CYBB/LAPTM5/FCER1G/EVI2B/DEGS1/GPR137B/SLC5A6/IFNGR1/ABCA2/PPP2R5C/CD68/NINJ2/TYROBP/PDPN/TGFBR1/PTPRC/C3AR1/CD74/CD163/CD82/IL2RG/ADAM17/CD48/CYB561/PEX3/TLR2/PDGFRA/CD52/SLC16A5/EFNA4/CD83/TMEM2/SELPLG/CSF1R/EMP2/STEAP1/FGFR3/SLC31A1/FZD7
GO:BP response to other organism	0.00142	0.0585	7	500	27	9366	4.86	1.58	34	S100A7/IFNGR1/RSAD2/CCL5/PTPRC/IRF7/CCL4
Oncogenic BMI1_DN.V1_UP	0.00152	0.0612	12	495	75	9318	3.01	1.103	87	CHST11/CTSS/SIRPA/EDN1/GAL/SLC5A6/CRISPLD2/C3AR1/CD82/CDCP1/LHFPL2/FAP
GO:CC membrane	0.00166	0.0647	67	440	850	8543	1.53	0.426	917	GJB2/SYTL1/SDC1/FCGR3A/SOAT1/MSR1/GPC4/CYBB/LAPTM5/FCER1G/EVI2B/DEGS1/SIRPA/GPR137B/ANKH/SLC5A6/IFNGR1/CD53/ABCA2/PPP2R5C/CPM/OAS2/CD68/NINJ2/BAIAP2/TYROBP/PDPN/DAB2/TGFBR1/PTPRC/C3AR1/CD74/CD163/PICK1/VCL/CD82/IL2RG/PARD6A/ADAM17/CD48/CYB561/PEX3/LAMP3/MRPL19/LY86/TLR2/PDGFRA/CD52/DOPEY2/SLC16A5/DYSF/AP3S1/EFNA4/CD83/SVIL/TMEM2/SELPLG/CSF1R/CD3E/ADI1/CD4/EMP2/STEAP1/FGFR3/ACTN1/SLC31A1/FZD7
GO:CC contractile fiber	0.00168	0.0647	4	503	7	9386	10.66	2.367	11	TPM1/VCL/SVIL/MYL5
GO:CC contractile fiber part	0.00168	0.0647	4	503	7	9386	10.66	2.367	11	TPM1/VCL/SVIL/MYL5
Reactome Cell surface interactions at the vascular wall	0.00174	0.0661	9	498	46	9347	3.67	1.301	55	PIK3R1/FCER1G/SIRPA/FN1/TREM1/CD48/ITGB2/CD2/COL1A1
GO:CC intrinsic component of membrane	0.00178	0.0664	42	465	473	8920	1.7	0.533	515	SDC1/MSR1/GPC4/CYBB/LAPTM5/FCER1G/EVI2B/DEGS1/GPR137B/SLC5A6/IFNGR1/ABCA2/PPP2R5C/CD68/NINJ2/TYROBP/PDPN/TGFBR1/PTPRC/C3AR1/CD74/CD163/CD82/IL2RG/ADAM17/CD48/CYB561/PEX3/TLR2/PDGFRA/CD52/SLC16A5/EFNA4/CD83/TMEM2/SELPLG/CSF1R/EMP2/STEAP1/FGFR3/SLC31A1/FZD7
Reactome Interferon Signaling	0.00191	0.0705	15	492	111	9282	2.55	0.936	126	GBP1/IFI27/IFNGR1/HLA-DPA1/OAS2/HLA-DRB1/HLA-DQA1/EIF2AK2/MX2/IFIT2/FCGR1B/IFIT3/IRF7/KPNA4/STAT1
Oncogenic KRAS.KIDNEY_UP.V1_DN	0.00202	0.0734	7	500	29	9364	4.52	1.509	36	IFI30/LILRB4/RSAD2/TYROBP/TREM2/MX2/CSF1R
GO:MF protein kinase binding	0.00209	0.0736	8	499	38	9355	3.95	1.373	46	MAPK8IP1/MAPK8IP2/CDKN2B/PTPRC/PICK1/ITGB2/CD4/FOXO3
Reactome Costimulation by the CD28 family	0.00209	0.0736	8	499	38	9355	3.95	1.373	46	PIK3R1/HLA-DPA1/PPP2R5C/HLA-DRB1/HLA-DQA1/PPP2R5E/CD3E/CD4
Oncogenic ESC_J1_UP_LATE.V1_UP	0.00223	0.0768	13	494	90	9303	2.72	1.001	103	TFF3/CRYAB/GLIPR1/APOC2/LGMN/RGL3/DAB2/FST/RNF130/PDGFRA/DSP/GNG12/DBNDD2
Oncogenic RB_P107_DN.V1_DN	0.00224	0.0768	12	495	79	9314	2.86	1.05	91	S100A9/GJB2/SYTL1/S100A8/DDIT4/EDN1/GLRX/TARS/CAP1/PEX3/TLR2/GNG12
KEGG NOD-like receptor signaling pathway	0.00239	0.0797	7	500	30	9363	4.37	1.475	37	CCL5/RIPK2/CASP1/IL18/IL1B/CASP8/HSP90AA1
Oncogenic IL21_UP.V1_DN	0.00239	0.0797	7	500	30	9363	4.37	1.475	37	LCN2/GPC4/PLEK/ZNF446/TREM1/ASPHD1/RIN2
GO:BP signal transduction	0.00249	0.0819	61	446	771	8622	1.53	0.425	832	CRABP1/MAPK8IP1/MAPK8IP2/GDF15/FCGR2B/PIK3R1/CORO1C/SFRP1/CDKN2B/PLAU/EDN1/LILRB4/ARHGDIB/IFNGR1/RAP2B/LRDD/CCL5/IFI16/BAIAP2/TYROBP/CARD10/TGFBR1/PTPRC/C3AR1/RRAGC/CD74/PICK1/RSU1/TREM1/RAPGEFL1/CAP1/DOK1/HMOX1/RIPK2/LCP2/NRP1/TLR2/PDGFRA/CASP1/FOXN3/GDI1/PDK1/AP3S1/CD83/CCL4/CSF1R/CD3E/PPIC/CD2/HBS1L/IL1B/DEFB1/STAT1/GNG12/RAP1A/ESR1/FGFR3/CASP8/IMPA2/LPXN/CAPS
KEGG Cell adhesion molecules (CAMs)	0.00253	0.0819	10	497	59	9334	3.18	1.158	69	SDC1/HLA-DPA1/HLA-DRB1/HLA-DQA1/PTPRC/CDH3/ITGB2/SELPLG/CD2/CD4
GO:BP cell proliferation	0.00258	0.0819	28	479	283	9110	1.88	0.632	311	CDCA7/GPC4/CDKN2B/EDN1/CDK10/TGFBI/DAB2/TGFBR1/PTPRC/WARS/CD74/GAS8/EIF2AK2/CKS2/LAMP3/LY86/NRP1/BUB1/PDGFRA/IL18/MKI67/TPX2/CSF1R/CD3E/IL1B/RUNX3/EMP2/CTBP2
GO:CC extracellular region part	0.00261	0.0819	15	492	115	9278	2.46	0.9	130	SFRP1/FBLN5/EDN1/TGFBI/COL5A2/FBLN2/COL3A1/C1QB/APOD/SRGN/FBN1/CCL4/COL5A1/IL1B/AKR1B1
GO:BP response to virus	0.00303	0.0938	6	501	23	9370	4.88	1.585	29	IFNGR1/RSAD2/CCL5/PTPRC/IRF7/CCL4
KEGG Asthma	0.00336	0.102	4	503	9	9384	8.29	2.115	13	FCER1G/HLA-DPA1/HLA-DRB1/HLA-DQA1
GO:BP T cell activation	0.00355	0.106	5	502	16	9377	5.84	1.764	21	PTPRC/IL18/CD3E/CD2/CD4
KEGG Cytokine-cytokine receptor interaction	0.00356	0.106	11	496	73	9320	2.83	1.041	84	IFNGR1/CCL5/TGFBR1/IL2RG/CXCL16/CCL28/PDGFRA/IL18/CCL4/CSF1R/IL1B
KEGG Hematopoietic cell lineage	0.00431	0.126	6	501	25	9368	4.49	1.501	31	HLA-DRB1/CSF1R/CD3E/CD2/IL1B/CD4
Reactome Immunoregulatory interactions between a Lymphoid and a non-Lymphoid cell	0.00431	0.126	6	501	25	9368	4.49	1.501	31	FCGR3A/FCGR2B/LILRB4/TYROBP/ITGB2/CD3E
GO:BP ectoderm development	0.00437	0.126	7	500	34	9359	3.85	1.349	41	S100A7/COL5A2/FST/KRT6A/FABP5/COL1A1/DSP
KEGG Toll-like receptor signaling pathway	0.00452	0.127	9	498	54	9339	3.13	1.14	63	SPP1/PIK3R1/CCL5/TLR2/IRF7/CCL4/IL1B/STAT1/CASP8
GO:BP inflammatory response	0.0046	0.127	8	499	44	9349	3.41	1.226	52	S100A9/S100A8/CYBB/ALOX5AP/CCL5/C3AR1/RIPK2/CCL4
GO:MF kinase binding	0.0046	0.127	8	499	44	9349	3.41	1.226	52	MAPK8IP1/MAPK8IP2/CDKN2B/PTPRC/PICK1/ITGB2/CD4/FOXO3
GO:MF calcium ion binding	0.0046	0.127	8	499	44	9349	3.41	1.226	52	S100A9/S100A8/S100A7/PLEK/SPARC/FBLN2/FBN1/CAPS
GO:BP skeletal system development	0.00502	0.136	7	500	35	9358	3.74	1.32	42	ANKH/SPARC/SRGN/FBN1/AEBP1/FGFR3/PAPSS2
GO:BP multicellular organismal development	0.0051	0.136	37	470	429	8964	1.64	0.498	466	CRABP1/S100A7/EGFL8/MAFB/ANKH/ARHGDIB/PHGDH/ATXN3/SPARC/IFI16/SERPINI1/NINJ2/BAIAP2/PDPN/PTPRC/COL5A2/PICK1/B3GNT5/RAPGEFL1/FOXC1/SRGN/NRP1/FBN1/FST/IL18/HCK/SVIL/KRT6A/FABP5/CSF1R/AEBP1/COL1A1/CD4/DSP/FGFR3/FOXO3/PAPSS2
GO:CC cytoskeleton	0.0051	0.136	23	484	229	9164	1.9	0.643	252	DNALI1/CORO1C/ARHGDIB/CDC20/ABCA2/GABARAPL2/TPM1/CROCC/CALD1/GAS8/CLIC4/ACTB/ACTR2/BUB1/AURKA/TPX2/KRT6A/ACTR3/KIF23/DSP/WIPF1/CASP8/MYL5
GO:MF receptor activity	0.00526	0.139	18	489	163	9230	2.08	0.734	181	MSR1/LILRB4/IFNGR1/HLA-DQA1/TGFBR1/PTPRC/C3AR1/TREM2/IL2RG/TREM1/CXCL16/NRP1/TLR2/PDGFRA/EFNA4/CSF1R/CD4/FZD7
KEGG Arachidonic acid metabolism	0.00539	0.139	5	502	18	9375	5.19	1.646	23	CBR3/PLA2G6/GGT6/GGT7/ALOX5
Oncogenic CAMP_UP.V1_DN	0.00539	0.139	14	493	113	9280	2.33	0.847	127	MYO15B/PLEK/PTPRC/PLS3/NCF2/OAT/ENO2/CD83/MS4A6A/RPL7/RAB31/GNG12/TIMP2/HSP90AA1
Oncogenic MYC_UP.V1_DN	0.00558	0.142	9	498	56	9337	3.01	1.103	65	S100A9/S100A8/GRHL1/GAMT/NRP1/TLR2/IL18/ABHD3/RAP1A
Reactome Pyruvate metabolism	0.0059	0.148	4	503	11	9382	6.78	1.914	15	PDP1/LDHA/PDK3/PDK1
Oncogenic ERB2_UP.V1_UP	0.00619	0.148	14	493	115	9278	2.29	0.829	129	VTCN1/GAMT/GDF15/CHST11/NPC2/EDN1/BACE2/DAB2/PNRC1/KRT81/ENO2/GDPD3/DBNDD2/PAPSS2
Reactome G alpha (i) signalling events	0.00653	0.154	7	500	37	9356	3.54	1.264	44	FPR3/GAL/CCL5/C3AR1/CXCL16/CCL28/GNG12
Oncogenic RPS14_DN.V1_DN	0.00674	0.156	13	494	104	9289	2.35	0.855	117	GAL/CNN3/CDC20/KIF20A/MYBL2/MKI67/COBLL1/KIF23/EMP2/NCAPH/ZWILCH/SLC31A1/CDCA3
Reactome Platelet activation, signaling and aggregation	0.00674	0.156	13	494	104	9289	2.35	0.855	117	PIK3R1/FCER1G/PLEK/SPARC/FN1/VCL/CAP1/LCP2/SRGN/COL1A1/GNG12/RAP1A/ACTN1

## Sheet: Table S4-4, |w|=(1 1 1)
	pvalue	qvalue	DE_in_Set	DE_not_in_Set	NonDE_in_Set	NonDE_not_in_Set	Odds_Ratio	log_Odds_Ratio	Pathway_Size	match_gene
Oncogenic ATF2_S_UP.V1_DN	0.000437	0.344	11	375	74	9440	3.74	1.32	85	SFRP4/RARRES1/PDLIM3/ST6GALNAC2/SLC7A7/RGS2/NDUFA4L2/VCAM1/LTBP3/TAF1C/DES
Reactome Regulation of mitotic cell cycle	0.000558	0.344	10	376	64	9450	3.93	1.368	74	CDK1/AURKB/ANAPC2/CCNB1/PTTG1/PSME4/PSMB2/CCNA2/UBE2C/PSMB9
GO:BP inflammatory response	0.00083	0.344	8	378	44	9470	4.56	1.516	52	CXCL10/CXCL9/CXCL11/NMI/LYZ/ELF3/AIF1/IL10RB
GO:BP defense response	0.000836	0.344	12	374	94	9420	3.22	1.168	106	CXCL10/CXCL9/CXCL11/NMI/LYZ/LY96/ELF3/RNASE6/AIF1/BCL10/C5AR1/IL10RB
GO:CC extracellular region	0.001169	0.344	16	370	157	9357	2.58	0.947	173	SFRP4/CXCL9/LUM/MGP/SERPINF1/COL1A2/MMP2/LYZ/FGL2/CTGF/POSTN/SPG7/FRZB/RNASE6/APOL1/C1QA
GO:BP positive regulation of phosphorylation	0.001229	0.344	4	382	9	9505	11.06	2.403	13	LYN/TNK2/HCLS1/BCL10
Reactome Cyclin A/B1 associated events during G2/M transition	0.001229	0.344	4	382	9	9505	11.06	2.403	13	CDK1/CCNB1/CCNB2/CCNA2
GO:BP locomotory behavior	0.001294	0.344	6	380	26	9488	5.76	1.751	32	CXCL10/CXCL9/CXCL11/PLAUR/HRAS/C5AR1
GO:BP behavior	0.001427	0.344	7	379	37	9477	4.73	1.554	44	CXCL10/CXCL9/CXCL11/ACSL4/PLAUR/HRAS/C5AR1
GO:CC extracellular region part	0.001647	0.344	13	373	117	9397	2.8	1.029	130	SFRP4/CXCL9/LUM/MGP/COL1A2/MMP2/LYZ/FGL2/CTGF/POSTN/SPG7/APOL1/C1QA
GO:BP positive regulation of phosphate metabolic process	0.002206	0.373	4	382	11	9503	9.05	2.202	15	LYN/TNK2/HCLS1/BCL10
GO:BP response to wounding	0.002445	0.373	9	377	66	9448	3.42	1.229	75	CXCL10/CXCL9/CXCL11/NMI/LYZ/ELF3/CTGF/AIF1/IL10RB
GO:BP response to external stimulus	0.002457	0.373	12	374	108	9406	2.79	1.028	120	CXCL10/CXCL9/CXCL11/NMI/LYZ/PLAUR/ELF3/CTGF/HRAS/AIF1/C5AR1/IL10RB
Reactome GPCR ligand binding	0.002658	0.373	8	378	54	9460	3.71	1.31	62	EDN2/CXCL10/CXCL9/CXCL11/GABBR1/C5AR1/FZD8/GNB4
Oncogenic PTEN_DN.V2_DN	0.00268	0.373	9	377	67	9447	3.37	1.214	76	BAMBI/AHSA2/KRT23/ST6GALNAC2/RGS2/MAFK/PRMT7/CHST12/HCLS1
Oncogenic PTEN_DN.V1_DN	0.003045	0.381	7	379	43	9471	4.07	1.403	50	CXCL11/RARRES1/LUM/KRT23/HLA-DRA/HLA-DMA/PSMB9
Reactome APC/C:Cdc20 mediated degradation of mitotic proteins	0.003252	0.388	8	378	56	9458	3.57	1.274	64	CDK1/ANAPC2/CCNB1/PTTG1/PSME4/PSMB2/UBE2C/PSMB9
Reactome Phosphorylation of the APC/C	0.003615	0.403	4	382	13	9501	7.65	2.035	17	CDK1/ANAPC2/CCNB1/UBE2C
Reactome Integrin cell surface interactions	0.003816	0.403	7	379	45	9469	3.89	1.357	52	ITGA3/RAPGEF3/COL1A2/VCAM1/ITGB6/LAMA5/ICAM1
Oncogenic ATF2_UP.V1_DN	0.004109	0.403	10	376	86	9428	2.92	1.07	96	IRS2/SFRP4/RARRES1/PDLIM3/GOLGA8A/ST6GALNAC2/NDUFA4L2/VCAM1/TAF1C/SERPINB9
Oncogenic AKT_UP.V1_DN	0.004426	0.403	10	376	87	9427	2.88	1.058	97	IRS2/ASS1/PDLIM3/SFRP2/PHF1/ISLR/CNN2/CHST12/RORC/SLC39A13
GO:BP positive regulation of protein modification process	0.004507	0.403	4	382	14	9500	7.11	1.961	18	LYN/TNK2/HCLS1/BCL10
KEGG Neuroactive ligand-receptor interaction	0.004507	0.403	4	382	14	9500	7.11	1.961	18	GABRP/GABBR1/C5AR1/THRA
Reactome Cell surface interactions at the vascular wall	0.005239	0.436	7	379	48	9466	3.64	1.293	55	ITGA3/LYN/CD58/ATP1B1/SLC7A7/COL1A2/HRAS
Reactome APC/C:Cdc20 mediated degradation of Cyclin B	0.005536	0.436	4	382	15	9499	6.63	1.892	19	CDK1/ANAPC2/CCNB1/UBE2C
Oncogenic WNT_UP.V1_UP	0.005667	0.436	8	378	62	9452	3.23	1.171	70	SERPINF1/ISLR/LRG1/AURKB/POSTN/RAD9A/DTNB/MAPRE2
Reactome Cell Cycle Checkpoints	0.006317	0.457	10	376	92	9422	2.72	1.002	102	CDK1/ANAPC2/RAD9A/CCNB1/CCNB2/PSME4/PSMB2/MAD1L1/UBE2C/PSMB9
Oncogenic KRAS.600.LUNG.BREAST_UP.V1_UP	0.006387	0.457	7	379	50	9464	3.5	1.252	57	SEMA3B/ID2/TMEM158/LY96/PLAUR/PRRX1/POLM
Oncogenic ESC_J1_UP_LATE.V1_UP	0.006761	0.46	10	376	93	9421	2.69	0.991	103	IRS2/ID2/BGN/ATF3/CTSC/SLC40A1/UNC5B/TAX1BP3/CTGF/FRZB
Reactome G alpha (i) signalling events	0.006805	0.46	6	380	38	9476	3.94	1.371	44	CXCL10/CXCL9/CXCL11/GABBR1/C5AR1/GNB4
Reactome Cell Cycle	0.00727	0.479	22	364	299	9215	1.86	0.622	321	LMNB1/CENPT/ACD/TUBGCP6/MLF1IP/CDK1/SPC25/NEK2/AURKB/ANAPC2/RAD9A/CCNB1/PTTG1/CCNB2/PSME4/PSMB2/MAD1L1/RCC2/CCNA2/UBE2C/CENPH/PSMB9
Reactome Chondroitin sulfate biosynthesis	0.007682	0.479	3	383	8	9506	9.31	2.231	11	BGN/DCN/CHST12
Oncogenic JNK_DN.V1_DN	0.007911	0.479	8	378	66	9448	3.03	1.108	74	SEMA3B/IDUA/MAFK/MMP2/RARA/NFKBIL1/SMAP1/UBE2C
Reactome Hemostasis	0.007978	0.479	18	368	229	9285	1.98	0.685	247	PIK3R3/ITGA3/LYN/CD58/ATP1B1/SLC7A7/HDAC2/RAPGEF3/CAPZA1/MAFK/COL1A2/PLAUR/HRAS/PFN1/KIF11/ABCC4/KIF15/GNB4
KEGG Aldosterone-regulated sodium reabsorption	0.008039	0.479	4	382	17	9497	5.85	1.766	21	PIK3R3/IRS2/ATP1B1/ATP1A1
Reactome Peptide ligand-binding receptors	0.008466	0.493	5	381	28	9486	4.45	1.492	33	EDN2/CXCL10/CXCL9/CXCL11/C5AR1
Reactome Cell Cycle, Mitotic	0.008985	0.5	19	367	250	9264	1.92	0.652	269	CENPT/TUBGCP6/MLF1IP/CDK1/SPC25/NEK2/AURKB/ANAPC2/CCNB1/PTTG1/CCNB2/PSME4/PSMB2/MAD1L1/RCC2/CCNA2/UBE2C/CENPH/PSMB9
Oncogenic KRAS.DF.V1_UP	0.008989	0.5	11	375	113	9401	2.44	0.892	124	GSTT2/DDB2/RGS2/TMEM158/AURKB/LTBP3/HCLS1/PELI1/EHBP1L1/CBLC/ALDOC
GO:CC receptor complex	0.009529	0.512	4	382	18	9496	5.52	1.709	22	ITGA3/SDCBP/ITGB6/BCL10
GO:BP positive regulation of cellular protein metabolic process	0.009616	0.512	5	381	29	9485	4.29	1.457	34	LYN/TNK2/KATNB1/HCLS1/BCL10
GO:BP regulation of cell cycle	0.009971	0.52	12	374	131	9383	2.3	0.832	143	CDK5RAP3/TTK/NEK2/ANAPC2/RAD9A/BTG3/AIF1/HEXIM2/CCNA2/UBE2C/MADD/MAP2K6
KEGG Toll-like receptor signaling pathway	0.01096	0.549	7	379	56	9458	3.12	1.138	63	CXCL10/PIK3R3/CXCL9/CXCL11/CTSK/LY96/MAP2K6
Reactome APC/C:Cdh1 mediated degradation of Cdc20 and other APC/C:Cdh1 targeted proteins in late mitosis/early G1	0.01096	0.549	7	379	56	9458	3.12	1.138	63	AURKB/ANAPC2/PTTG1/PSME4/PSMB2/UBE2C/PSMB9
GO:BP positive regulation of protein metabolic process	0.012229	0.554	5	381	31	9483	4.01	1.39	36	LYN/TNK2/KATNB1/HCLS1/BCL10
Oncogenic RELA_DN.V1_DN	0.012229	0.554	5	381	31	9483	4.01	1.39	36	CXCL10/CXCL11/CST1/IDUA/DNAJC15
Oncogenic VEGF_A_UP.V1_UP	0.012374	0.554	9	377	87	9427	2.59	0.95	96	IRS2/CXCL11/ID2/ATF3/MMP2/HLA-DMA/ARL4C/HSD17B8/ICAM1
GO:MF polysaccharide binding	0.012566	0.554	3	383	10	9504	7.44	2.007	13	THBS2/PODXL2/POSTN
GO:MF glycosaminoglycan binding	0.012566	0.554	3	383	10	9504	7.44	2.007	13	THBS2/PODXL2/POSTN
Reactome SOS-mediated signalling	0.012566	0.554	3	383	10	9504	7.44	2.007	13	IRS2/CDK1/HRAS
GO:CC proteinaceous extracellular matrix	0.012606	0.554	6	380	44	9470	3.4	1.223	50	LUM/MGP/COL1A2/CTGF/POSTN/SPG7
GO:CC extracellular matrix	0.013832	0.592	6	380	45	9469	3.32	1.201	51	LUM/MGP/COL1A2/CTGF/POSTN/SPG7
Reactome Signaling by GPCR	0.0142	0.592	13	373	155	9359	2.1	0.744	168	EDN2/CXCL10/PIK3R3/CXCL9/CXCL11/GABBR1/RGS2/CDK1/HRAS/ARHGEF1/C5AR1/FZD8/GNB4
KEGG Glycine, serine and threonine metabolism	0.015538	0.638	3	383	11	9503	6.77	1.912	14	PSAT1/SDS/SHMT2
Reactome GPCR downstream signaling	0.016751	0.675	10	376	108	9406	2.32	0.84	118	EDN2/CXCL10/PIK3R3/CXCL9/CXCL11/GABBR1/RGS2/ARHGEF1/C5AR1/GNB4
Reactome Class A/1 (Rhodopsin-like receptors)	0.016988	0.675	5	381	34	9480	3.66	1.297	39	EDN2/CXCL10/CXCL9/CXCL11/C5AR1
Oncogenic MTOR_UP.V1_DN	0.017857	0.688	9	377	93	9421	2.42	0.883	102	IRS2/PDLIM3/ID2/CSRP2/LTBP1/PHF1/CHST12/OLFML3/SLC39A13
Oncogenic RB_P107_DN.V1_UP	0.017857	0.688	9	377	93	9421	2.42	0.883	102	EDN2/BGN/SERPINF1/COL1A2/ACTG2/PTMA/ASF1B/CENPH/RDBP
GO:BP homeostasis of number of cells	0.018871	0.705	3	383	12	9502	6.2	1.825	15	LYN/HCLS1/BCL10
GO:BP peptidyl-tyrosine phosphorylation	0.018871	0.705	3	383	12	9502	6.2	1.825	15	LYN/TNK2/HCLS1
GO:MF transmembrane signaling receptor activity	0.021181	0.737	9	377	96	9418	2.34	0.851	105	BCAM/GABRP/GABBR1/IFNGR2/ROBO1/C5AR1/ICAM1/FZD8/IL10RB
Oncogenic CAHOY_ASTROGLIAL	0.021219	0.737	6	380	50	9464	2.99	1.095	56	GPNMB/SEMA3B/LPIN3/TMEM37/ANXA4/ACTA2
Reactome Glycerophospholipid biosynthesis	0.021219	0.737	6	380	50	9464	2.99	1.095	56	PLBD1/LPIN3/PGS1/SLC44A3/PNPLA2/PTDSS2
Reactome Heparan sulfate/heparin (HS-GAG) metabolism	0.022212	0.737	4	382	24	9490	4.14	1.421	28	IDUA/BGN/SGSH/DCN
KEGG Cell cycle	0.022381	0.737	9	377	97	9417	2.32	0.841	106	TTK/HDAC2/CDK1/ANAPC2/CCNB1/PTTG1/CCNB2/MAD1L1/CCNA2
GO:MF pattern binding	0.022568	0.737	3	383	13	9501	5.72	1.745	16	THBS2/PODXL2/POSTN
Reactome Basigin interactions	0.022568	0.737	3	383	13	9501	5.72	1.745	16	ITGA3/ATP1B1/SLC7A7
Reactome Chemokine receptors bind chemokines	0.022568	0.737	3	383	13	9501	5.72	1.745	16	CXCL10/CXCL9/CXCL11
GO:MF receptor activity	0.024726	0.737	13	373	168	9346	1.94	0.662	181	BCAM/GABRP/GABBR1/IFNGR2/TNFRSF6B/RARA/LY96/ROBO1/C5AR1/ICAM1/THRA/FZD8/IL10RB
KEGG Progesterone-mediated oocyte maturation	0.024802	0.737	6	380	52	9462	2.87	1.055	58	PIK3R3/CDK1/ANAPC2/CCNB1/CCNB2/CCNA2
GO:BP regulation of protein modification process	0.024997	0.737	4	382	25	9489	3.97	1.38	29	LYN/TNK2/HCLS1/BCL10
GO:BP microtubule cytoskeleton organization	0.024997	0.737	4	382	25	9489	3.97	1.38	29	TTK/TUBGCP6/KATNB1/KIF11
Reactome Chondroitin sulfate/dermatan sulfate metabolism	0.024997	0.737	4	382	25	9489	3.97	1.38	29	IDUA/BGN/DCN/CHST12
KEGG Glutathione metabolism	0.025043	0.737	5	381	38	9476	3.27	1.186	43	MGST1/GSTT2/SMS/GGCT/IDH1
KEGG Fc epsilon RI signaling pathway	0.025043	0.737	5	381	38	9476	3.27	1.186	43	PIK3R3/LYN/JMJD7-PLA2G4B/HRAS/MAP2K6
Oncogenic SNF5_DN.V1_UP	0.025304	0.737	8	378	83	9431	2.4	0.877	91	CXCL10/ASS1/ATP1B1/SFRP2/AURKB/AIF1/UBE2C/PSMB9
GO:BP cell surface receptor signaling pathway	0.026154	0.737	15	371	206	9308	1.83	0.603	221	EDN2/CXCL10/PIK3R3/CXCL9/GABBR1/IFNGR2/RGS2/LY96/TAX1BP3/FRZB/PIP4K2B/HRAS/C5AR1/CBLC/MADD
GO:BP regulation of protein phosphorylation	0.026629	0.737	3	383	14	9500	5.32	1.671	17	LYN/TNK2/HCLS1
GO:BP peptidyl-tyrosine modification	0.026629	0.737	3	383	14	9500	5.32	1.671	17	LYN/TNK2/HCLS1
GO:BP cellular defense response	0.026629	0.737	3	383	14	9500	5.32	1.671	17	CXCL9/LY96/C5AR1
GO:MF chemokine activity	0.026629	0.737	3	383	14	9500	5.32	1.671	17	CXCL10/CXCL9/CXCL11
GO:MF chemokine receptor binding	0.026629	0.737	3	383	14	9500	5.32	1.671	17	CXCL10/CXCL9/CXCL11
Reactome Glycosaminoglycan metabolism	0.026737	0.737	6	380	53	9461	2.82	1.036	59	LUM/IDUA/BGN/SGSH/DCN/CHST12
GO:BP regulation of phosphorylation	0.027982	0.737	4	382	26	9488	3.82	1.341	30	LYN/TNK2/HCLS1/BCL10
Reactome Mitotic Prometaphase	0.028259	0.737	7	379	69	9445	2.53	0.928	76	CENPT/MLF1IP/SPC25/AURKB/MAD1L1/RCC2/CENPH
Reactome Gastrin-CREB signalling pathway via PKC and MAPK	0.0309	0.793	6	380	55	9459	2.72	0.999	61	EDN2/PIK3R3/RGS2/CDK1/HRAS/GNB4
Oncogenic KRAS.PROSTATE_UP.V1_DN	0.031171	0.793	4	382	27	9487	3.68	1.303	31	GPNMB/LUM/IDUA/SDS
Oncogenic PRC2_EZH2_UP.V1_UP	0.0317	0.793	8	378	87	9427	2.29	0.83	95	SULF1/THBS2/LMNB1/TTK/DDB2/MLF1IP/AURKB/KIF15
Oncogenic HOXA9_DN.V1_UP	0.031924	0.793	10	376	121	9393	2.06	0.725	131	PIK3R3/SLC39A6/HLA-DRA/HLA-DMA/ARL4C/LY96/FGL2/TAX1BP3/ACTA2/SCHIP1
Oncogenic KRAS.600_UP.V1_DN	0.031991	0.793	7	379	71	9443	2.46	0.899	78	EDN2/MAPRE3/CALML5/SDS/ACTG2/DTNB/MAP2K6
GO:BP signal transduction	0.03361	0.822	43	343	789	8725	1.39	0.327	832	EDN2/CXCL10/BCAM/PIK3R3/IRS2/DPYSL3/RIN1/SFRP4/CXCL9/CXCL11/LYN/TMEM101/CALML5/NMI/GABBR1/S100A11/IFNGR2/TNK2/STK38L/MAPK8IP3/RGS2/ANXA4/LY96/TAX1BP3/RCAN1/IQGAP2/RAD9A/SPG7/TRADD/FRZB/PIP4K2B/HRAS/SH2D3A/HCLS1/BCL10/MAPRE2/C5AR1/CCNA2/SERPINB9/CBLC/MADD/IL10RB/MAP2K6
GO:BP system development	0.033815	0.822	22	364	350	9164	1.58	0.459	372	CXCL10/SEMA3B/DPYSL3/LYN/CALML5/MGP/PCP4/SERPINF1/COL1A2/ELF3/DCN/CTGF/RCAN1/POSTN/ROBO1/SPG7/LRCH4/FRZB/HRAS/KRT10/HCLS1/BCL10
GO:BP regulation of mitotic nuclear division	0.034564	0.823	4	382	28	9486	3.55	1.266	32	TTK/NEK2/CCNA2/UBE2C
Oncogenic TGFB_UP.V1_UP	0.035279	0.823	8	378	89	9425	2.24	0.807	97	ZFP36L1/ATF3/TBPL1/CTGF/SCHIP1/ITGB6/SSBP3/FNBP1L
GO:MF peptidase inhibitor activity	0.035838	0.823	3	383	16	9498	4.65	1.537	19	CST1/SERPINF1/SERPINB9
Oncogenic IL2_UP.V1_DN	0.037903	0.823	6	380	58	9456	2.57	0.946	64	PIK3R3/CST1/RGS2/ARL4C/SCHIP1/MAP2K6
KEGG ECM-receptor interaction	0.038097	0.823	5	381	43	9471	2.89	1.061	48	ITGA3/THBS2/COL1A2/ITGB6/LAMA5
Oncogenic SNF5_DN.V1_DN	0.038097	0.823	5	381	43	9471	2.89	1.061	48	ITGA3/UCHL1/RAPGEF3/FRZB/DES
Reactome Interferon gamma signaling	0.038097	0.823	5	381	43	9471	2.89	1.061	48	IFNGR2/GBP4/GBP5/VCAM1/ICAM1
Reactome G2/M Checkpoints	0.038164	0.823	4	382	29	9485	3.42	1.231	33	CDK1/RAD9A/CCNB1/CCNB2
GO:BP response to chemical	0.038311	0.823	11	375	143	9371	1.92	0.653	154	CXCL10/CXCL9/CXCL11/LYN/PLAUR/HRAS/PNKP/HCLS1/BCL10/C5AR1/NQO1

## Sheet: Table S7
	pvalue	qvalue	DE_in_Set	DE_not_in_Set	NonDE_in_Set	NonDE_not_in_Set	Odds_Ratio	log_Odds_Ratio	Pathway_Size	match_gene
hsa.mir.655	0.0157	0.79	7	493	77	15474	2.853	1.0485	84	IGF2BP3/PRRX1/PTTG1/E2F7/ATAD2/TRIM2/ZNF695
hsa.mir.326	0.0326	0.79	8	492	111	15440	2.262	0.8161	119	MTHFD2/C1R/HMGA2/FBXL16/GLI1/ZNF772/KPNA2/SORCS2
hsa.mir.1258	0.0656	0.79	3	497	27	15524	3.471	1.2443	30	E2F8/TRIM2/MRGPRF
hsa.mir.33b	0.0657	0.79	4	496	45	15506	2.779	1.022	49	MKI67/OIP5/HMGA2/TWIST1
hsa.mir.369	0.067	0.79	8	492	130	15421	1.929	0.6569	138	SPC25/CYP4F11/ZFHX4/TNFSF9/TRIM2/XKR9/HOXA11/CCDC80
hsa.mir.199b	0.1739	0.915	4	496	66	15485	1.892	0.6377	70	CEP55/E2F2/UCK2/CCDC80
hsa.mir.1248	0.2097	0.915	6	494	122	15429	1.536	0.4292	128	BIRC5/EMX2/LMNB1/NPTX2/TSKU/NUDT5
hsa.mir.154	0.2514	0.915	2	498	29	15522	2.15	0.7653	31	MMP16/KCNK5
hsa.mir.502	0.2617	0.915	3	497	54	15497	1.732	0.5494	57	OIP5/CYP4F11/MTHFD2
hsa.mir.152	0.266	0.915	6	494	133	15418	1.408	0.3422	139	CEP55/KIF2C/CCNA2/OVOL1/POC1A/TACC3
hsa.mir.449a	0.266	0.915	6	494	133	15418	1.408	0.3422	139	WISP2/CCNE2/MFAP4/CRABP2/GXYLT2/LEF1
hsa.mir.29a	0.269	0.915	9	491	216	15335	1.301	0.2634	225	COL10A1/CCNA2/COL3A1/ADAM12/COL5A2/SFRP2/LOX/COL1A2/C1QTNF6
hsa.mir.377	0.269	0.915	9	491	216	15335	1.301	0.2634	225	CYP4F11/HLF/CDT1/TPPP/GRID1/RALGPS1/ADORA2B/ESRP1/TMEM132B
hsa.mir.16.1	0.2939	0.915	4	496	84	15467	1.485	0.3954	88	E2F2/CCNE1/HMGA2/TWIST1
hsa.mir.708	0.2979	0.915	2	498	33	15518	1.889	0.6358	35	ASXL3/RAD51AP1
hsa.mir.33a	0.3068	0.915	5	495	113	15438	1.38	0.3221	118	DLGAP5/RRM2/E2F8/ZNF772/GXYLT2
hsa.let.7c	0.308	0.915	4	496	86	15465	1.45	0.3717	90	HMGA2/CKS2/MMP16/RAB3IP
hsa.mir.214	0.3345	0.915	7	493	174	15377	1.255	0.227	181	BIRC5/POLQ/ASF1B/MTHFD2/TNFSF9/TWIST1/KCNK5
hsa.mir.28	0.3554	0.915	2	498	38	15513	1.64	0.4944	40	E2F2/KCNK5
hsa.mir.543	0.3577	0.915	4	496	93	15458	1.34	0.293	97	COL5A1/HMGA2/TWIST1/RAB3IP
hsa.mir.106a	0.3588	0.915	6	494	150	15401	1.247	0.2208	156	BUB1/CENPK/ADAM19/RAB3IP/GATA6/OMD
hsa.mir.135b	0.3667	0.915	2	498	39	15512	1.597	0.4684	41	SPC25/NPTX2
hsa.mir.196b	0.3781	0.915	1	499	14	15537	2.224	0.7993	15	POC1A
hsa.mir.192	0.4002	0.915	4	496	99	15452	1.259	0.2301	103	EMX2/CCNB1/SIX1/CLMN
hsa.mir.500a	0.4002	0.915	4	496	99	15452	1.259	0.2301	103	POLQ/MTHFD2/FADS2/ZNF695
hsa.mir.487a	0.4112	0.915	2	498	43	15508	1.448	0.3705	45	MMP16/KCNK5
hsa.mir.193a	0.4353	0.915	4	496	104	15447	1.198	0.1805	108	BUB1/TSKU/AURKA/E2F1
hsa.mir.210	0.4423	0.915	4	496	105	15446	1.186	0.1709	109	PLK1/ESPL1/TWIST1/THSD7A
hsa.mir.2277	0.4644	0.915	2	498	48	15503	1.297	0.2601	50	PRC1/MSX2
hsa.mir.212	0.4726	0.915	3	497	79	15472	1.182	0.1674	82	CCNA2/CCNB1/OCLN
hsa.mir.204	0.4834	0.915	4	496	111	15440	1.122	0.1149	115	CDCA3/E2F2/MTHFD2/SHROOM3
hsa.mir.497	0.4965	0.915	3	497	82	15469	1.139	0.1299	85	BUB1/TK1/KPNA2
hsa.mir.485	0.5244	0.927	2	498	54	15497	1.153	0.142	56	PPARGC1A/KPNA2
hsa.mir.15b	0.534	0.927	2	498	55	15496	1.132	0.1236	57	IL20RB/PCCA
hsa.mir.224	0.5998	0.963	3	497	96	15455	0.972	-0.0286	99	LDHD/RAB3IP/DNAJC28
hsa.mir.99a	0.6009	0.963	1	499	28	15523	1.111	0.1053	29	MMP16
hsa.mir.299	0.6139	0.963	2	498	64	15487	0.972	-0.0286	66	OVOL1/OCLN
hsa.mir.215	0.6201	0.963	3	497	99	15452	0.942	-0.0596	102	CKAP2L/POLQ/TPPP
hsa.mir.656	0.6646	1	3	497	106	15445	0.88	-0.1284	109	TNFSF9/HOXA11/CCDC80
hsa.mir.34c	0.752	1	1	499	43	15508	0.723	-0.3247	44	LEF1
hsa.mir.3940	0.7597	1	1	499	44	15507	0.706	-0.3477	45	BIRC5
hsa.mir.2114	0.8136	1	1	499	52	15499	0.597	-0.5153	53	TMEM119
hsa.mir.935	0.8578	1	2	498	107	15444	0.58	-0.5453	109	CDK1/CKB
hsa.mir.376c	0.8686	1	1	499	63	15488	0.493	-0.7079	64	CENPA
hsa.mir.376b	0.8767	1	1	499	65	15486	0.477	-0.7393	66	ZNF844
hsa.mir.421	0.8832	1	4	496	200	15351	0.619	-0.4797	204	NCAPG/PPARGC1A/MTHFD2/FBXL16
hsa.mir.100	0.9347	1	1	499	85	15466	0.365	-1.0089	86	GREM1
hsa.mir.216a	0.9575	1	3	497	203	15348	0.456	-0.7844	206	TPPP/ADORA2B/DYNC2LI1
hsa.mir.1293	0.9655	1	1	499	105	15446	0.295	-1.2215	106	FAM83F
